# Supplementary material for: 1,1′-Dimethyl-4,4′-[(2,4-diphenyl­cyclo­butane-1,3-di­yl)dipyridinium–(E)-1-methyl-4-styrylpyridinium–benzene­sulfonate (0.15/1.70/2)
Source: Acta Crystallogr Sect E Struct Rep Online. 2009 Sep 5;65(Pt 10):o2346–7. doi: 10.1107/S1600536809034588 (PMC2970487; doi:10.1107/S1600536809034588)
Supplement: Supplementary file 1 [file e-65-o2346-sup1.cif]

##############################################################################
###                                                                        ###
###        Electronic paper (Acta Crystallographica Section E)             ###
###                                                                        ###
##############################################################################
#                                                                            #
# This CIF contains the data in a paper accepted for publication in Acta     #
# Crystallographica Section E. It conforms to the requirements of Notes      #
# for Authors for Section E, and has been peer reviewed under the auspices   #
# of the IUCr Commission on Journals.                                        #
#                                                                            #
# Full details of the Crystallographic Information File format               #
# are given in the paper "The Crystallographic Information File (CIF):       #
# a New Standard Archive File for Crystallography" by S. R. Hall, F. H.      #
# Allen and I. D. Brown [Acta Cryst. (1991), A47, 655-685].                  #
#                                                                            #
# The current version of the core CIF dictionary is obtainable from          #
# ftp://ftp.iucr.org/pub/cif_core.dic. The current version number is 2.4.    #
#                                                                            #
# Software is freely available for graphical display of the structure(s) in  #
# this CIF.  For information consult the CIF home page http://www.iucr.org/  #
# cif/home.html                                                              #
#                                                                            #
# This file may be used for bona fide research purposes within the           #
# scientific community so long as proper attribution is given to the journal # 
# article from which it was obtained.                                        #
#                                                                            #
##############################################################################
                                             
data_global
_audit_creation_method     'form.cif (version 2.0)'
_journal_data_validation_number     ?
_journal_date_recd_electronic     2009-08-10
_journal_date_accepted     2009-08-28
_journal_name_full     'Acta Crystallographica, Section E'
_journal_year     2009
_journal_volume     65
_journal_issue     10
_journal_page_first     o2346
_journal_page_last     o2347
_journal_paper_category     QO
_journal_coeditor_code     CI2884
_publ_contact_author_name     'Prof. Fun Hoong-Kun'
_publ_contact_author_address
;
      X-ray Crystallography Unit
      School of Physics
      Universiti Sains Malaysia
      11800 USM, Penang
      MALAYSIA
;
_publ_contact_author_email     'hkfun@usm.my'
_publ_contact_author_fax     '6 04 6579150'
_publ_contact_author_phone     '6 04 6577888  Ext. 3690'
_publ_section_title
;\
1,1'-Dimethyl-4,4'-[(2,4-diphenylcyclobutane-1,3-diyl)dipyridinium--(<i>E</i>)-\
1-methyl-4-styrylpyridinium--benzenesulfonate (0.15/1.70/2)
;
loop_
    _publ_author_name
    _publ_author_footnote
    _publ_author_address
    'Hoong-Kun Fun'
;
      Thomson Reuters ResearcherID: A-3561-2009.
;
;     X-ray Crystallography Unit
      School of Physics
      Universiti Sains Malaysia
      11800 USM, Penang
      Malaysia
;
    'Chanasuk Surasit' ?
;     Crystal Materials Research Unit
      Department of Chemistry
      Faculty of Science
      Prince of Songkla University
      Hat-Yai, Songkhla 90112
      Thailand
;
    'Kullapa Chanawanno' ?
;     Crystal Materials Research Unit
      Department of Chemistry
      Faculty of Science
      Prince of Songkla University
      Hat-Yai, Songkhla 90112
      Thailand
;
    'Suchada Chantrapromma'
;
      Additional correspondence author, e-mail: suchada.c@psu.ac.th.
      Thomson Reuters ResearcherID: A-5085-2009.
;
;     Crystal Materials Research Unit
      Department of Chemistry
      Faculty of Science
      Prince of Songkla University
      Hat-Yai, Songkhla 90112
      Thailand
;
data_I
_audit_creation_method     SHELXL-97
_chemical_name_systematic
;
1,1'-Dimethyl-4,4'-[(2,4-diphenylcyclobutane-1,3-diyl)dipyridinium--
(<i>E</i>)-1-methyl-4-styrylpyridinium--benzenesulfonate (0.15/1.70/2)
;
_chemical_name_common
;
;
_chemical_formula_moiety
                       '1.70(C14 H14 N +), 0.15(C28 H28 N2 2+), 2(C6 H5 O3 S -)'
_chemical_formula_sum     'C20 H19 N O3 S'
_chemical_formula_iupac     '1.70C14 H14 N +, 0.15C28 H28 N2 2+, 2C6 H5 O3 S -'
_chemical_formula_weight     353.43
_chemical_melting_point     ?
_chemical_melting_point_gt     493
_chemical_melting_point_lt     495
_symmetry_cell_setting     Triclinic
_symmetry_space_group_name_H-M     'P -1'
_symmetry_space_group_name_Hall     '-P 1'
loop_
    _symmetry_equiv_pos_as_xyz
    'x, y, z'
    '-x, -y, -z'
_cell_length_a     8.40370(10)
_cell_length_b     9.85050(10)
_cell_length_c     11.08690(10)
_cell_angle_alpha     68.6770(10)
_cell_angle_beta     88.9680(10)
_cell_angle_gamma     86.1340(10)
_cell_volume     852.988(16)
_cell_formula_units_Z     2
_cell_measurement_reflns_used     4962
_cell_measurement_theta_min     2.22
_cell_measurement_theta_max     30.00
_cell_measurement_temperature     100
_exptl_crystal_description     needle
_exptl_crystal_colour     'Pale orange'
_exptl_crystal_size_max     0.36
_exptl_crystal_size_mid     0.19
_exptl_crystal_size_min     0.09
_exptl_crystal_density_diffrn     1.376
_exptl_crystal_density_meas     ?
_exptl_crystal_density_method     'not measured'
_exptl_crystal_F_000     372
_exptl_absorpt_coefficient_mu     0.209
_exptl_absorpt_correction_type     multi-scan
_exptl_absorpt_process_details     '(SADABS; Bruker, 2005)'
_exptl_absorpt_correction_T_min     0.9295
_exptl_absorpt_correction_T_max     0.9819
_exptl_special_details
;
The crystal was placed in the cold stream of an Oxford Cryosystems Cobra
open-flow nitrogen cryostat (Cosier & Glazer, 1986) operating at 100.0(1) K.
;
_diffrn_ambient_temperature     100
_diffrn_radiation_type     'MoK\a'
_diffrn_radiation_wavelength     0.71073
_diffrn_radiation_source     'sealed tube'
_diffrn_radiation_monochromator     'graphite'
_diffrn_measurement_device_type     'Bruker APEXII CCD area-detector'
_diffrn_measurement_method     '\f and \w'
_diffrn_detector_area_resol_mean     ?
_diffrn_reflns_number     19913
_diffrn_reflns_av_R_equivalents     0.0253
_diffrn_reflns_av_sigmaI/netI     0.0273
_diffrn_reflns_theta_min     2.22
_diffrn_reflns_theta_max     30.00
_diffrn_reflns_theta_full     30.00
_diffrn_measured_fraction_theta_max     0.996
_diffrn_measured_fraction_theta_full     0.996
_diffrn_reflns_limit_h_min     -11
_diffrn_reflns_limit_h_max     11
_diffrn_reflns_limit_k_min     -13
_diffrn_reflns_limit_k_max     13
_diffrn_reflns_limit_l_min     -15
_diffrn_reflns_limit_l_max     15
_diffrn_standards_number     0
_diffrn_standards_interval_count     .
_diffrn_standards_interval_time     .
_diffrn_standards_decay_%     ?
_refine_special_details
;
 Refinement of F^2^ against ALL reflections.  The weighted R-factor wR and
 goodness of fit S are based on F^2^, conventional R-factors R are based
 on F, with F set to zero for negative F^2^. The threshold expression of
 F^2^ > 2sigma(F^2^) is used only for calculating R-factors(gt) etc. and is
 not relevant to the choice of reflections for refinement.  R-factors based
 on F^2^ are statistically about twice as large as those based on F, and R-
 factors based on ALL data will be even larger.
;
_reflns_number_total     4962
_reflns_number_gt     4045
_reflns_threshold_expression     I>2\s(I)
_refine_ls_structure_factor_coef     Fsqd
_refine_ls_matrix_type     full
_refine_ls_R_factor_all     0.0589
_refine_ls_R_factor_gt     0.0457
_refine_ls_wR_factor_gt     0.1103
_refine_ls_wR_factor_ref     0.1200
_refine_ls_goodness_of_fit_ref     1.034
_refine_ls_restrained_S_all     1.173
_refine_ls_number_reflns     4962
_refine_ls_number_parameters     387
_refine_ls_number_restraints     165
_refine_ls_hydrogen_treatment     constr
_refine_ls_weighting_scheme     calc
_refine_ls_weighting_details
         'calc w=1/[\s^2^(Fo^2^)+(0.0518P)^2^+0.4388P] where P=(Fo^2^+2Fc^2^)/3'
_atom_sites_solution_hydrogens     geom
_atom_sites_solution_primary     direct
_atom_sites_solution_secondary     difmap
_refine_ls_shift/su_max     0.001
_refine_ls_shift/su_mean     0.000
_refine_diff_density_max     0.501
_refine_diff_density_min     -0.464
_refine_ls_extinction_method     none
_refine_ls_extinction_coef     ?
loop_
    _atom_type_symbol
    _atom_type_description
    _atom_type_scat_dispersion_real
    _atom_type_scat_dispersion_imag
    _atom_type_scat_source
    'C' 'C' 0.0033 0.0016
                         'International Tables Vol C Tables 4.2.6.8 and 6.1.1.4'
    'H' 'H' 0.0000 0.0000
                         'International Tables Vol C Tables 4.2.6.8 and 6.1.1.4'
    'N' 'N' 0.0061 0.0033
                         'International Tables Vol C Tables 4.2.6.8 and 6.1.1.4'
    'O' 'O' 0.0106 0.0060
                         'International Tables Vol C Tables 4.2.6.8 and 6.1.1.4'
    'S' 'S' 0.1246 0.1234
                         'International Tables Vol C Tables 4.2.6.8 and 6.1.1.4'
_computing_data_collection     'APEX2 (Bruker, 2005)'
_computing_cell_refinement     'SAINT (Bruker, 2005)'
_computing_data_reduction     'SAINT (Bruker, 2005)'
_computing_structure_solution     'SHELXTL (Sheldrick, 2008)'
_computing_structure_refinement     'SHELXTL (Sheldrick, 2008)'
_computing_molecular_graphics     'SHELXTL (Sheldrick, 2008)'
_computing_publication_material
;
SHELXTL (Sheldrick, 2008) and PLATON (Spek, 2009)
;
loop_
    _atom_site_type_symbol
    _atom_site_label
    _atom_site_fract_x
    _atom_site_fract_y
    _atom_site_fract_z
    _atom_site_U_iso_or_equiv
    _atom_site_adp_type
    _atom_site_calc_flag
    _atom_site_refinement_flags
    _atom_site_occupancy
    _atom_site_disorder_assembly
    _atom_site_disorder_group
    S S1 0.38722(5) 0.23951(5) 0.21176(4) 0.02809(13) Uani d D 1 . .
    O O1 0.3721(6) 0.1603(4) 0.1270(3) 0.0343(9) Uani d PDU 0.75 A 1
    O O2 0.3317(3) 0.3895(2) 0.1626(3) 0.0552(7) Uani d PDU 0.75 A 1
    O O3 0.3175(2) 0.1588(3) 0.33964(19) 0.0479(6) Uani d PDU 0.75 A 1
    O O1A 0.362(2) 0.1280(10) 0.1600(10) 0.030(2) Uani d PDU 0.25 A 2
    O O2A 0.3693(9) 0.3811(5) 0.1020(6) 0.0475(18) Uani d PDU 0.25 A 2
    O O3A 0.3015(8) 0.2458(10) 0.3210(6) 0.0534(19) Uani d PDU 0.25 A 2
    C C1 0.59528(18) 0.22888(18) 0.24520(16) 0.0232(3) Uani d . 1 A .
    C C2 0.6978(2) 0.3149(2) 0.15391(18) 0.0306(4) Uani d . 1 . .
    H H2 0.6591 0.3825 0.0716 0.037 Uiso d R 1 A .
    C C3 0.8603(2) 0.3013(2) 0.1834(2) 0.0403(5) Uani d . 1 A .
    H H3 0.9334 0.3593 0.1215 0.048 Uiso d R 1 . .
    C C4 0.9193(2) 0.2050(2) 0.3008(2) 0.0421(5) Uani d . 1 . .
    H H4 1.0310 0.1970 0.3208 0.050 Uiso d R 1 A .
    C C5 0.8174(2) 0.1197(2) 0.3909(2) 0.0368(4) Uani d . 1 A .
    H H5 0.8567 0.0515 0.4728 0.044 Uiso d R 1 . .
    C C6 0.6546(2) 0.13117(19) 0.36360(17) 0.0273(3) Uani d . 1 . .
    H H6 0.5819 0.0721 0.4251 0.033 Uiso d R 1 A .
    N N1 0.4628(3) 0.7537(2) 0.2108(2) 0.0218(4) Uani d PD 0.85 B 3
    C C7 0.5822(3) 0.7427(2) 0.4060(2) 0.0268(4) Uani d PD 0.85 B 3
    H H7 0.5987 0.7876 0.4681 0.032 Uiso d PR 0.85 B 3
    C C8 0.4883(3) 0.8152(2) 0.2988(2) 0.0272(4) Uani d PD 0.85 B 3
    H H8 0.4400 0.9104 0.2865 0.033 Uiso d PR 0.85 B 3
    C C9 0.5281(3) 0.6190(3) 0.2275(3) 0.0261(5) Uani d PD 0.85 B 3
    H H9 0.5083 0.5765 0.1643 0.031 Uiso d PR 0.85 B 3
    C C10 0.6229(3) 0.5432(3) 0.3327(3) 0.0272(5) Uani d PD 0.85 B 3
    H H10 0.6683 0.4474 0.3436 0.033 Uiso d PR 0.85 B 3
    C C11 0.6538(3) 0.6040(2) 0.42569(19) 0.0223(4) Uani d PD 0.85 B 3
    C C12 0.7539(2) 0.5306(2) 0.54043(18) 0.0239(4) Uani d P 0.85 B 3
    H H12 0.7649 0.5800 0.5999 0.029 Uiso d PR 0.85 B 3
    C C13 0.8318(2) 0.3999(2) 0.56868(18) 0.0231(4) Uani d P 0.85 B 3
    H H13 0.8198 0.3505 0.5093 0.028 Uiso d PR 0.85 B 3
    C C14 0.9343(3) 0.3252(3) 0.6822(3) 0.0215(5) Uani d PD 0.85 B 3
    C C15 0.9935(5) 0.1826(4) 0.7056(3) 0.0363(8) Uani d PD 0.85 B 3
    H H15 0.9662 0.1352 0.6477 0.044 Uiso d PR 0.85 B 3
    C C16 1.0892(4) 0.1066(3) 0.8133(3) 0.0474(7) Uani d PD 0.85 B 3
    H H16 1.1286 0.0078 0.8288 0.057 Uiso d PR 0.85 B 3
    C C17 1.1285(3) 0.1741(3) 0.8976(2) 0.0385(5) Uani d PD 0.85 B 3
    H H17 1.1958 0.1225 0.9713 0.046 Uiso d PR 0.85 B 3
    C C18 1.0712(3) 0.3162(3) 0.8752(3) 0.0281(5) Uani d PD 0.85 B 3
    H H18 1.1004 0.3634 0.9329 0.034 Uiso d PR 0.85 B 3
    C C19 0.9729(3) 0.3915(3) 0.7698(3) 0.0241(5) Uani d PD 0.85 B 3
    H H19 0.9302 0.4888 0.7564 0.029 Uiso d PR 0.85 B 3
    C C20 0.3651(3) 0.8339(3) 0.0942(2) 0.0270(5) Uani d P 0.85 B 3
    H H20A 0.3270 0.9271 0.0964 0.041 Uiso calc PR 0.85 B 3
    H H20B 0.2760 0.7787 0.0921 0.041 Uiso calc PR 0.85 B 3
    H H20C 0.4287 0.8481 0.0183 0.041 Uiso calc PR 0.85 B 3
    N N1A 0.5061(15) 0.7265(13) 0.2395(13) 0.024(3) Uani d PDU 0.15 C 4
    C C7A 0.6724(16) 0.7404(12) 0.4039(11) 0.027(2) Uani d PDU 0.15 C 4
    H H7A 0.7074 0.7971 0.4517 0.032 Uiso d PR 0.15 C 4
    C C8A 0.5608(16) 0.8010(13) 0.3109(13) 0.025(3) Uani d PDU 0.15 C 4
    H H8A 0.5184 0.8988 0.2960 0.030 Uiso d PR 0.15 C 4
    C C9A 0.5571(17) 0.5844(14) 0.2726(15) 0.023(3) Uani d PDU 0.15 C 4
    H H9A 0.5077 0.5263 0.2325 0.027 Uiso d PR 0.15 C 4
    C C10A 0.6715(19) 0.5233(17) 0.3631(16) 0.032(4) Uani d PDU 0.15 C 4
    H H10A 0.7116 0.4250 0.3774 0.038 Uiso d PR 0.15 C 4
    C C11A 0.7364(15) 0.5981(10) 0.4331(10) 0.020(2) Uani d PDU 0.15 C 4
    C C12A 0.8830(9) 0.5488(8) 0.5165(7) 0.0196(18) Uani d PU 0.15 C 4
    H H12A 0.8685 0.5734 0.5942 0.023 Uiso calc PR 0.15 C 4
    C C13A 0.9561(9) 0.3890(8) 0.5544(7) 0.0198(19) Uani d PRU 0.15 C 4
    H H13A 0.9026 0.3369 0.5081 0.024 Uiso d PR 0.15 C 4
    C C14A 0.9758(18) 0.2928(16) 0.6965(15) 0.021(4) Uani d PDU 0.15 C 4
    C C15A 0.982(3) 0.1440(16) 0.7350(16) 0.027(4) Uani d PDU 0.15 C 4
    H H15A 0.9775 0.1021 0.6694 0.032 Uiso d PR 0.15 C 4
    C C16A 1.017(2) 0.0508(17) 0.8616(14) 0.046(4) Uani d PDU 0.15 C 4
    H H16A 1.0048 -0.0523 0.8893 0.055 Uiso d PR 0.15 C 4
    C C17A 1.0613(17) 0.1138(14) 0.9484(13) 0.038(3) Uani d PDU 0.15 C 4
    H H17A 1.0972 0.0537 1.0342 0.046 Uiso d PR 0.15 C 4
    C C18A 1.0605(19) 0.2637(15) 0.9108(14) 0.027(3) Uani d PDU 0.15 C 4
    H H18A 1.0929 0.3049 0.9721 0.033 Uiso d PR 0.15 C 4
    C C19A 1.0153(17) 0.3559(15) 0.7900(14) 0.019(3) Uani d PDU 0.15 C 4
    H H19A 1.0087 0.4600 0.7667 0.023 Uiso d PR 0.15 C 4
    C C20A 0.3969(16) 0.7947(15) 0.1336(14) 0.021(3) Uani d PU 0.15 C 4
    H H20D 0.3415 0.8783 0.1438 0.032 Uiso calc PR 0.15 C 4
    H H20E 0.3212 0.7264 0.1323 0.032 Uiso calc PR 0.15 C 4
    H H20F 0.4547 0.8251 0.0537 0.032 Uiso calc PR 0.15 C 4
loop_
    _atom_site_aniso_label
    _atom_site_aniso_U_11
    _atom_site_aniso_U_22
    _atom_site_aniso_U_33
    _atom_site_aniso_U_12
    _atom_site_aniso_U_13
    _atom_site_aniso_U_23
    S1 0.02068(19) 0.0370(2) 0.0368(2) 0.00345(15) -0.00828(16) -0.02605(19)
    O1 0.0272(13) 0.0477(18) 0.0420(19) -0.0018(16) -0.0071(15) -0.0326(18)
    O2 0.0356(12) 0.0368(11) 0.106(2) 0.0157(8) -0.0242(13) -0.0432(13)
    O3 0.0190(9) 0.0943(18) 0.0353(11) -0.0045(11) -0.0001(7) -0.0294(12)
    O1A 0.033(3) 0.023(3) 0.037(4) -0.009(3) -0.004(4) -0.013(3)
    O2A 0.044(4) 0.025(3) 0.077(4) 0.010(2) -0.027(3) -0.024(3)
    O3A 0.034(3) 0.095(4) 0.055(4) 0.007(3) -0.005(3) -0.057(4)
    C1 0.0198(7) 0.0268(7) 0.0316(8) 0.0003(5) -0.0027(6) -0.0211(7)
    C2 0.0381(9) 0.0303(9) 0.0331(9) -0.0070(7) 0.0059(7) -0.0225(7)
    C3 0.0332(9) 0.0466(11) 0.0616(13) -0.0180(8) 0.0200(9) -0.0424(11)
    C4 0.0207(8) 0.0537(12) 0.0730(15) 0.0012(8) -0.0049(9) -0.0486(12)
    C5 0.0316(9) 0.0407(10) 0.0492(11) 0.0103(8) -0.0159(8) -0.0309(9)
    C6 0.0253(8) 0.0295(8) 0.0333(9) 0.0009(6) -0.0033(7) -0.0192(7)
    N1 0.0221(10) 0.0240(10) 0.0210(11) 0.0002(8) -0.0028(9) -0.0105(9)
    C7 0.0339(12) 0.0246(9) 0.0262(11) 0.0034(8) -0.0077(9) -0.0149(8)
    C8 0.0339(12) 0.0224(10) 0.0281(11) 0.0034(9) -0.0082(10) -0.0130(8)
    C9 0.0301(11) 0.0274(12) 0.0252(12) 0.0019(9) -0.0047(10) -0.0152(10)
    C10 0.0313(13) 0.0250(11) 0.0304(13) 0.0037(10) -0.0049(11) -0.0168(10)
    C11 0.0218(9) 0.0237(9) 0.0230(9) 0.0005(7) -0.0020(8) -0.0108(7)
    C12 0.0258(9) 0.0251(9) 0.0238(9) -0.0006(7) -0.0024(7) -0.0125(7)
    C13 0.0257(9) 0.0240(9) 0.0222(9) -0.0005(7) -0.0015(7) -0.0115(7)
    C14 0.0232(13) 0.0210(11) 0.0202(11) 0.0000(10) -0.0010(9) -0.0076(9)
    C15 0.0510(19) 0.0297(17) 0.0318(16) 0.0117(14) -0.0175(15) -0.0170(14)
    C16 0.0700(19) 0.0296(12) 0.0459(15) 0.0200(12) -0.0285(14) -0.0202(11)
    C17 0.0519(14) 0.0311(11) 0.0307(12) 0.0068(11) -0.0183(11) -0.0099(10)
    C18 0.0368(12) 0.0264(13) 0.0231(13) -0.0054(11) -0.0040(10) -0.0105(10)
    C19 0.0260(13) 0.0221(12) 0.0250(11) -0.0014(10) -0.0030(10) -0.0095(9)
    C20 0.0292(12) 0.0302(13) 0.0203(11) 0.0006(10) -0.0077(9) -0.0078(10)
    N1A 0.018(5) 0.024(5) 0.022(5) 0.000(4) -0.004(4) -0.001(4)
    C7A 0.028(4) 0.028(4) 0.026(4) 0.003(4) -0.001(4) -0.012(3)
    C8A 0.025(4) 0.022(4) 0.034(5) 0.004(4) -0.007(4) -0.017(4)
    C9A 0.027(5) 0.023(5) 0.020(5) 0.003(4) -0.012(4) -0.010(4)
    C10A 0.032(6) 0.027(5) 0.035(6) -0.003(4) -0.003(4) -0.009(4)
    C11A 0.023(4) 0.019(4) 0.025(4) 0.000(3) -0.001(4) -0.017(3)
    C12A 0.025(4) 0.021(4) 0.016(4) 0.001(3) 0.004(3) -0.012(3)
    C13A 0.024(4) 0.017(3) 0.021(4) 0.000(3) -0.003(3) -0.010(3)
    C14A 0.017(5) 0.025(6) 0.017(5) 0.002(4) -0.003(4) -0.004(4)
    C15A 0.031(5) 0.019(6) 0.031(6) 0.007(4) 0.011(4) -0.012(4)
    C16A 0.049(6) 0.042(5) 0.046(6) -0.003(4) -0.001(4) -0.014(4)
    C17A 0.037(5) 0.035(5) 0.037(5) 0.000(4) 0.001(4) -0.006(4)
    C18A 0.028(5) 0.029(6) 0.024(5) -0.007(4) -0.004(4) -0.007(4)
    C19A 0.020(5) 0.015(5) 0.024(5) -0.001(4) 0.000(4) -0.010(4)
    C20A 0.022(5) 0.019(5) 0.022(5) -0.001(4) -0.003(4) -0.006(4)
_geom_special_details
;
 All esds (except the esd in the dihedral angle between two l.s. planes)
 are estimated using the full covariance matrix.  The cell esds are taken
 into account individually in the estimation of esds in distances, angles
 and torsion angles; correlations between esds in cell parameters are only
 used when they are defined by crystal symmetry.  An approximate (isotropic)
 treatment of cell esds is used for estimating esds involving l.s. planes.
;
loop_
    _geom_bond_atom_site_label_1
    _geom_bond_atom_site_label_2
    _geom_bond_site_symmetry_2
    _geom_bond_distance
    _geom_bond_publ_flag
    S1 O3A . 1.417(4) ?
    S1 O2 . 1.424(2) ?
    S1 O1 . 1.435(2) ?
    S1 O1A . 1.440(4) ?
    S1 O2A . 1.481(4) ?
    S1 O3 . 1.483(2) ?
    S1 C1 . 1.7821(15) ?
    C1 C2 . 1.389(3) ?
    C1 C6 . 1.392(2) ?
    C2 C3 . 1.396(3) ?
    C2 H2 . 0.96 ?
    C3 C4 . 1.379(3) ?
    C3 H3 . 0.96 ?
    C4 C5 . 1.377(3) ?
    C4 H4 . 0.96 ?
    C5 C6 . 1.394(2) ?
    C5 H5 . 0.96 ?
    C6 H6 . 0.96 ?
    N1 C8 . 1.348(3) ?
    N1 C9 . 1.350(3) ?
    N1 C20 . 1.476(3) ?
    C7 C8 . 1.373(3) ?
    C7 C11 . 1.398(3) ?
    C7 H7 . 0.96 ?
    C8 H8 . 0.96 ?
    C9 C10 . 1.368(3) ?
    C9 H9 . 0.96 ?
    C10 C11 . 1.403(3) ?
    C10 H10 . 0.96 ?
    C11 C12 . 1.462(3) ?
    C12 C13 . 1.337(3) ?
    C12 H12 . 0.96 ?
    C13 C14 . 1.465(3) ?
    C13 H13 . 0.96 ?
    C14 C15 . 1.391(4) ?
    C14 C19 . 1.405(3) ?
    C15 C16 . 1.391(4) ?
    C15 H15 . 0.96 ?
    C16 C17 . 1.386(3) ?
    C16 H16 . 0.96 ?
    C17 C18 . 1.384(3) ?
    C17 H17 . 0.96 ?
    C18 C19 . 1.386(3) ?
    C18 H18 . 0.96 ?
    C19 H19 . 0.96 ?
    C20 H20A . 0.96 ?
    C20 H20B . 0.96 ?
    C20 H20C . 0.96 ?
    N1A C9A . 1.353(14) ?
    N1A C8A . 1.362(14) ?
    N1A C20A . 1.434(16) ?
    C7A C8A . 1.346(14) ?
    C7A C11A . 1.391(13) ?
    C7A H7A . 0.96 ?
    C8A H8A . 0.96 ?
    C9A C10A . 1.345(15) ?
    C9A H9A . 0.96 ?
    C10A C11A . 1.390(14) ?
    C10A H10A . 0.96 ?
    C11A C12A . 1.497(13) ?
    C12A C13A . 1.5587 ?
    C12A C13A 2_766 1.596(15) ?
    C12A H12A . 0.98 ?
    C13A C14A . 1.519(16) ?
    C13A C12A 2_766 1.596(15) ?
    C13A H13A . 0.98 ?
    C14A C15A . 1.368(16) ?
    C14A C19A . 1.443(15) ?
    C15A C16A . 1.394(16) ?
    C15A H15A . 0.96 ?
    C16A C17A . 1.388(15) ?
    C16A H16A . 0.96 ?
    C17A C18A . 1.381(15) ?
    C17A H17A . 0.96 ?
    C18A C19A . 1.360(15) ?
    C18A H18A . 0.96 ?
    C19A H19A . 0.96 ?
    C20A H20D . 0.96 ?
    C20A H20E . 0.96 ?
    C20A H20F . 0.96 ?
loop_
    _geom_angle_atom_site_label_1
    _geom_angle_atom_site_label_2
    _geom_angle_atom_site_label_3
    _geom_angle_site_symmetry_1
    _geom_angle_site_symmetry_3
    _geom_angle
    _geom_angle_publ_flag
    O2 S1 O1 . . 116.5(2) ?
    O3A S1 O1A . . 121.0(7) ?
    O3A S1 O2A . . 110.9(5) ?
    O1A S1 O2A . . 106.6(5) ?
    O2 S1 O3 . . 112.08(18) ?
    O1 S1 O3 . . 109.9(2) ?
    O2 S1 C1 . . 108.27(12) ?
    O1 S1 C1 . . 105.4(2) ?
    O3 S1 C1 . . 103.69(10) ?
    C2 C1 C6 . . 120.17(15) ?
    C2 C1 S1 . . 120.70(13) ?
    C6 C1 S1 . . 119.12(13) ?
    C1 C2 C3 . . 118.75(18) ?
    C1 C2 H2 . . 121.3 ?
    C3 C2 H2 . . 119.9 ?
    C4 C3 C2 . . 121.21(19) ?
    C4 C3 H3 . . 118.7 ?
    C2 C3 H3 . . 120.1 ?
    C5 C4 C3 . . 119.89(17) ?
    C5 C4 H4 . . 119.4 ?
    C3 C4 H4 . . 120.7 ?
    C4 C5 C6 . . 119.96(19) ?
    C4 C5 H5 . . 120.9 ?
    C6 C5 H5 . . 119.1 ?
    C1 C6 C5 . . 120.02(18) ?
    C1 C6 H6 . . 118.9 ?
    C5 C6 H6 . . 121.1 ?
    C8 N1 C9 . . 120.4(2) ?
    C8 N1 C20 . . 120.3(2) ?
    C9 N1 C20 . . 119.3(2) ?
    C8 C7 C11 . . 120.58(18) ?
    C8 C7 H7 . . 119.7 ?
    C11 C7 H7 . . 119.7 ?
    C8 C7 H7A . . 127.2 ?
    C11 C7 H7A . . 97.8 ?
    N1 C8 C7 . . 120.7(2) ?
    N1 C8 H8 . . 119.7 ?
    C7 C8 H8 . . 119.7 ?
    N1 C9 C10 . . 120.8(2) ?
    N1 C9 H9 . . 119.4 ?
    C10 C9 H9 . . 119.8 ?
    C9 C10 C11 . . 120.5(2) ?
    C9 C10 H10 . . 120.0 ?
    C11 C10 H10 . . 119.5 ?
    C7 C11 C10 . . 117.0(2) ?
    C7 C11 C12 . . 119.05(17) ?
    C10 C11 C12 . . 123.97(19) ?
    C13 C12 C11 . . 124.87(17) ?
    C13 C12 H12 . . 117.4 ?
    C11 C12 H12 . . 117.7 ?
    C12 C13 C14 . . 125.76(19) ?
    C12 C13 H13 . . 117.2 ?
    C14 C13 H13 . . 117.1 ?
    C15 C14 C19 . . 118.6(3) ?
    C15 C14 C13 . . 118.9(2) ?
    C19 C14 C13 . . 122.4(2) ?
    C14 C15 C16 . . 121.0(3) ?
    C14 C15 H15 . . 119.5 ?
    C16 C15 H15 . . 119.5 ?
    C17 C16 C15 . . 119.8(2) ?
    C17 C16 H16 . . 120.0 ?
    C15 C16 H16 . . 120.2 ?
    C18 C17 C16 . . 119.9(2) ?
    C18 C17 H17 . . 120.1 ?
    C16 C17 H17 . . 120.0 ?
    C17 C18 C19 . . 120.6(2) ?
    C17 C18 H18 . . 119.7 ?
    C19 C18 H18 . . 119.7 ?
    C18 C19 C14 . . 120.1(2) ?
    C18 C19 H19 . . 120.3 ?
    C14 C19 H19 . . 119.6 ?
    C18 C19 H19A . . 88.2 ?
    C14 C19 H19A . . 137.1 ?
    H19 C19 H19A . . 46.0 ?
    C9A N1A C8A . . 117.7(11) ?
    C9A N1A C20A . . 120.6(12) ?
    C8A N1A C20A . . 121.7(11) ?
    C8A C7A C11A . . 121.7(10) ?
    C8A C7A H7A . . 118.8 ?
    C11A C7A H7A . . 119.5 ?
    C7A C8A N1A . . 121.7(11) ?
    C7A C8A H8A . . 118.5 ?
    N1A C8A H8A . . 119.8 ?
    C10A C9A N1A . . 121.0(12) ?
    C10A C9A H9A . . 120.1 ?
    N1A C9A H9A . . 118.8 ?
    C9A C10A C11A . . 122.6(13) ?
    C9A C10A H10A . . 118.2 ?
    C11A C10A H10A . . 119.1 ?
    C10A C11A C7A . . 114.8(11) ?
    C10A C11A C12A . . 125.6(10) ?
    C7A C11A C12A . . 118.6(9) ?
    C11A C12A C13A . . 120.2(4) ?
    C11A C12A C13A . 2_766 114.7(8) ?
    C13A C12A C13A . 2_766 90.9(5) ?
    C11A C12A H12A . . 109.9 ?
    C13A C12A H12A . . 109.9 ?
    C13A C12A H12A 2_766 . 109.9 ?
    C14A C13A C12A . . 119.6(6) ?
    C14A C13A C12A . 2_766 114.8(9) ?
    C12A C13A C12A . 2_766 89.1(5) ?
    C14A C13A H13A . . 109.9 ?
    C12A C13A H13A . . 111.0 ?
    C12A C13A H13A 2_766 . 110.9 ?
    C15A C14A C19A . . 118.3(13) ?
    C15A C14A C13A . . 120.9(12) ?
    C19A C14A C13A . . 120.0(12) ?
    C14A C15A C16A . . 123.1(16) ?
    C14A C15A H15A . . 118.0 ?
    C16A C15A H15A . . 118.2 ?
    C17A C16A C15A . . 117.4(14) ?
    C17A C16A H16A . . 121.1 ?
    C15A C16A H16A . . 121.4 ?
    C18A C17A C16A . . 120.4(12) ?
    C18A C17A H17A . . 119.1 ?
    C16A C17A H17A . . 120.5 ?
    C19A C18A C17A . . 122.6(13) ?
    C19A C18A H18A . . 118.5 ?
    C17A C18A H18A . . 118.9 ?
    C18A C19A C14A . . 118.0(12) ?
    C18A C19A H19A . . 121.8 ?
    C14A C19A H19A . . 120.2 ?
loop_
    _geom_torsion_atom_site_label_1
    _geom_torsion_atom_site_label_2
    _geom_torsion_atom_site_label_3
    _geom_torsion_atom_site_label_4
    _geom_torsion_site_symmetry_1
    _geom_torsion_site_symmetry_2
    _geom_torsion_site_symmetry_3
    _geom_torsion_site_symmetry_4
    _geom_torsion
    _geom_torsion_publ_flag
    O3A S1 C1 C2 . . . . -134.7(4) ?
    O2 S1 C1 C2 . . . . -48.72(19) ?
    O1 S1 C1 C2 . . . . 76.6(2) ?
    O1A S1 C1 C2 . . . . 93.2(5) ?
    O2A S1 C1 C2 . . . . -18.1(3) ?
    O3 S1 C1 C2 . . . . -167.91(17) ?
    O3A S1 C1 C6 . . . . 46.3(4) ?
    O2 S1 C1 C6 . . . . 132.32(18) ?
    O1 S1 C1 C6 . . . . -102.4(2) ?
    O1A S1 C1 C6 . . . . -85.8(5) ?
    O2A S1 C1 C6 . . . . 163.0(3) ?
    O3 S1 C1 C6 . . . . 13.13(18) ?
    C6 C1 C2 C3 . . . . 0.0(2) ?
    S1 C1 C2 C3 . . . . -178.99(12) ?
    C1 C2 C3 C4 . . . . -0.2(3) ?
    C2 C3 C4 C5 . . . . 0.3(3) ?
    C3 C4 C5 C6 . . . . -0.2(3) ?
    C2 C1 C6 C5 . . . . 0.1(2) ?
    S1 C1 C6 C5 . . . . 179.09(12) ?
    C4 C5 C6 C1 . . . . 0.0(3) ?
    C9 N1 C8 C7 . . . . 0.7(4) ?
    C20 N1 C8 C7 . . . . -178.4(2) ?
    C11 C7 C8 N1 . . . . 0.3(4) ?
    C8 N1 C9 C10 . . . . -1.0(4) ?
    C20 N1 C9 C10 . . . . 178.2(2) ?
    N1 C9 C10 C11 . . . . 0.3(4) ?
    C8 C7 C11 C10 . . . . -0.9(3) ?
    C8 C7 C11 C12 . . . . 179.6(2) ?
    C9 C10 C11 C7 . . . . 0.7(4) ?
    C9 C10 C11 C12 . . . . -179.8(2) ?
    C7 C11 C12 C13 . . . . -178.3(2) ?
    C10 C11 C12 C13 . . . . 2.2(4) ?
    C11 C12 C13 C14 . . . . 179.2(2) ?
    C12 C13 C14 C15 . . . . 173.1(3) ?
    C12 C13 C14 C19 . . . . -5.7(4) ?
    C19 C14 C15 C16 . . . . -0.1(6) ?
    C13 C14 C15 C16 . . . . -179.0(3) ?
    C14 C15 C16 C17 . . . . -1.0(6) ?
    C15 C16 C17 C18 . . . . 0.7(5) ?
    C16 C17 C18 C19 . . . . 0.7(4) ?
    C17 C18 C19 C14 . . . . -1.9(4) ?
    C15 C14 C19 C18 . . . . 1.6(4) ?
    C13 C14 C19 C18 . . . . -179.6(2) ?
    C11A C7A C8A N1A . . . . -1(2) ?
    C9A N1A C8A C7A . . . . 6(2) ?
    C20A N1A C8A C7A . . . . -174.9(13) ?
    C8A N1A C9A C10A . . . . -7(2) ?
    C20A N1A C9A C10A . . . . 173.3(15) ?
    N1A C9A C10A C11A . . . . 4(3) ?
    C9A C10A C11A C7A . . . . 1(2) ?
    C9A C10A C11A C12A . . . . -167.9(13) ?
    C8A C7A C11A C10A . . . . -3(2) ?
    C8A C7A C11A C12A . . . . 167.1(12) ?
    C10A C11A C12A C13A . . . . -13.1(15) ?
    C7A C11A C12A C13A . . . . 178.5(8) ?
    C10A C11A C12A C13A . . . 2_766 93.6(15) ?
    C7A C11A C12A C13A . . . 2_766 -74.8(13) ?
    C11A C12A C13A C14A . . . . -122.2(10) ?
    C13A C12A C13A C14A 2_766 . . . 118.3(9) ?
    C11A C12A C13A C12A . . . 2_766 119.5(9) ?
    C13A C12A C13A C12A 2_766 . . 2_766 0.0 ?
    C12A C13A C14A C15A . . . . 155.5(13) ?
    C12A C13A C14A C15A 2_766 . . . -100.4(16) ?
    C12A C13A C14A C19A . . . . -34.9(15) ?
    C12A C13A C14A C19A 2_766 . . . 69.2(15) ?
    C19A C14A C15A C16A . . . . 3(3) ?
    C13A C14A C15A C16A . . . . 172.7(16) ?
    C14A C15A C16A C17A . . . . -6(3) ?
    C15A C16A C17A C18A . . . . 4(3) ?
    C16A C17A C18A C19A . . . . 1(3) ?
    C17A C18A C19A C14A . . . . -4(2) ?
    C15A C14A C19A C18A . . . . 2(2) ?
    C13A C14A C19A C18A . . . . -168.1(13) ?
loop_
    _geom_hbond_atom_site_label_D
    _geom_hbond_atom_site_label_H
    _geom_hbond_atom_site_label_A
    _geom_hbond_site_symmetry_A
    _geom_hbond_distance_DH
    _geom_hbond_distance_HA
    _geom_hbond_distance_DA
    _geom_hbond_angle_DHA
    _geom_hbond_publ_flag
    C4 H4 O3 1_655 0.96 2.41 3.361(2) 169 y
    C10 H10 Cg1 1_555 0.96 2.72 3.617(3) 157 y
    C16 H16 Cg1 2_756 0.96 2.93 3.787(3) 149 y
    C20 H20B Cg2 2_666 0.96 2.86 3.588(3) 134 y
    C20 H20B Cg3 2_666 0.96 2.65 3.343(7) 130 y
    C10A H10A Cg1 1_555 0.96 2.70 3.537(18) 146 y
