# Supplementary material for: 1,1′-Dimethyl-4,4′-[(2,4-diphenyl­cyclo­butane-1,3-di­yl)dipyridinium–(E)-1-methyl-4-styrylpyridinium–benzene­sulfonate (0.15/1.70/2)
Source: Acta Crystallogr Sect E Struct Rep Online. 2009 Sep 5;65(Pt 10):o2346–7. doi: 10.1107/S1600536809034588 (PMC2970487; doi:10.1107/S1600536809034588)
Supplement: Supplementary file 2 [file e-65-o2346-Isup2.hkl]

# 
# h,k,l, Fc-squared, Fo-squared, sigma(Fo-squared) and status flag 
# 
data_I
_shelx_title ' pr7sul_0m in P-1  (100K)' 
_shelx_refln_list_code          4 
_shelx_F_calc_maximum      137.18 
_exptl_crystal_F_000       372.00 
_reflns_d_resolution_high  0.7108 
 
loop_ 
 _symmetry_equiv_pos_as_xyz 
 'x, y, z' 
 '-x, -y, -z' 
 
_cell_length_a     8.4037 
_cell_length_b     9.8505 
_cell_length_c    11.0869 
_cell_angle_alpha  68.677 
_cell_angle_beta   88.968 
_cell_angle_gamma  86.134 
 
_shelx_F_squared_multiplier     1.000 
 
loop_ 
 _refln_index_h 
 _refln_index_k 
 _refln_index_l 
 _refln_F_squared_calc 
 _refln_F_squared_meas 
 _refln_F_squared_sigma 
 _refln_observed_status 
   1   0   0     1638.19     1299.31     43.43 o 
   2   0   0     1032.03      985.19      6.38 o 
   3   0   0     2512.42     2602.01     14.94 o 
   4   0   0     2073.43     2209.90     13.88 o 
   5   0   0       61.79       59.74      1.28 o 
   6   0   0       60.42       63.90      1.56 o 
   7   0   0      160.52      179.05      2.64 o 
   8   0   0       53.33       56.95      1.71 o 
   9   0   0      102.26      114.52      2.54 o 
  10   0   0        4.78        5.22      1.15 o 
 -11   1   0       36.03       39.21      3.10 o 
 -10   1   0       11.17       11.30      1.49 o 
  -9   1   0        0.28       -0.17      0.86 o 
  -8   1   0        1.12        1.05      0.75 o 
  -7   1   0      266.91      254.12      3.99 o 
  -6   1   0      113.22      114.59      1.99 o 
  -5   1   0      103.11      108.45      2.11 o 
  -4   1   0       14.59       12.20      0.65 o 
  -3   1   0       77.55       68.29      1.42 o 
  -2   1   0     1624.82     1706.12     12.27 o 
  -1   1   0      243.88      258.64      2.33 o 
   0   1   0      304.05      288.12     19.66 o 
   1   1   0      169.41      207.85      2.04 o 
   2   1   0     3054.18     3070.04     16.03 o 
   3   1   0      249.59      246.74      1.99 o 
   4   1   0      244.12      258.24      2.26 o 
   5   1   0      301.27      293.55      2.79 o 
   6   1   0      118.42      124.08      1.86 o 
   7   1   0      246.24      223.84      2.77 o 
   8   1   0        1.25        0.66      0.65 o 
   9   1   0        0.13        0.58      0.69 o 
  10   1   0       33.17       29.46      1.64 o 
 -11   2   0       26.12       32.46      3.03 o 
 -10   2   0       39.57       40.66      2.98 o 
  -9   2   0       57.63       60.59      3.95 o 
  -8   2   0       65.08       61.43      3.28 o 
  -7   2   0        4.12        1.07      0.67 o 
  -6   2   0       28.02       22.02      1.73 o 
  -5   2   0       49.87       44.81      1.27 o 
  -4   2   0      801.43      821.97      6.65 o 
  -3   2   0      155.86      144.09      2.17 o 
  -2   2   0        1.95        2.95      0.44 o 
  -1   2   0      533.18      526.10      4.32 o 
   0   2   0     8531.45     8600.30     58.80 o 
   1   2   0     1279.30     1260.49     10.84 o 
   2   2   0     4359.13     4688.21     29.27 o 
   3   2   0      164.85      174.31      1.74 o 
   4   2   0      239.15      230.57      2.06 o 
   5   2   0       22.02       20.04      0.74 o 
   6   2   0      114.18       97.04      1.63 o 
   7   2   0        1.39        1.89      0.57 o 
   8   2   0      216.30      212.73      3.20 o 
   9   2   0      162.76      164.79      3.08 o 
  10   2   0      113.85      122.88      5.44 o 
  11   2   0        0.32        1.32      1.90 o 
 -11   3   0       44.77       55.00      3.73 o 
 -10   3   0        0.28        0.68      1.36 o 
  -9   3   0       11.66       17.58      3.61 o 
  -8   3   0      588.76      582.87     16.94 o 
  -7   3   0      111.13      112.24      5.18 o 
  -6   3   0      269.90      282.64      5.65 o 
  -5   3   0        9.36        9.56      0.76 o 
  -4   3   0      536.50      535.19      5.62 o 
  -3   3   0      185.31      175.88      2.59 o 
  -2   3   0       12.80        7.72      0.55 o 
  -1   3   0      795.08      915.63      8.64 o 
   0   3   0     1448.98     1475.35     11.63 o 
   1   3   0      525.63      476.80      3.40 o 
   2   3   0        2.04       10.46      0.47 o 
   3   3   0       86.59       93.28      1.12 o 
   4   3   0        4.23        8.26      0.47 o 
   5   3   0      333.40      336.24      3.16 o 
   6   3   0      218.93      224.12      2.86 o 
   7   3   0        4.48        2.44      1.05 o 
   8   3   0       13.53       15.30      2.32 o 
   9   3   0       14.25        8.22      1.39 o 
  10   3   0       21.61       16.91      2.38 o 
  11   3   0        1.76       -0.75      1.67 o 
 -10   4   0       41.45       46.44      3.42 o 
  -9   4   0      138.33      140.48      4.87 o 
  -8   4   0       49.24       52.41      3.07 o 
  -7   4   0       94.55       90.31      5.64 o 
  -6   4   0      457.25      466.72      9.67 o 
  -5   4   0      543.83      534.85      8.20 o 
  -4   4   0       27.40       27.78      1.14 o 
  -3   4   0       16.76       29.11      1.08 o 
  -2   4   0      599.43      619.40      5.35 o 
  -1   4   0     2253.69     2398.44     15.99 o 
   0   4   0      316.99      394.12      3.15 o 
   1   4   0        5.37        5.58      0.45 o 
   2   4   0       26.15       20.49      0.65 o 
   3   4   0      186.79      200.69      2.32 o 
   4   4   0        1.43        0.82      0.34 o 
   5   4   0        0.15        0.42      0.37 o 
   6   4   0      727.47      656.77      8.04 o 
   7   4   0       18.26       15.67      1.50 o 
   8   4   0       86.21       85.35      3.15 o 
   9   4   0       21.65       17.14      2.15 o 
  10   4   0       97.09       99.76      4.39 o 
  11   4   0        6.43        5.86      2.08 o 
 -10   5   0        5.73        3.01      1.65 o 
  -9   5   0        0.09        0.34      1.25 o 
  -8   5   0      165.72      174.47      7.33 o 
  -7   5   0       83.56       87.78      3.00 o 
  -6   5   0      497.51      490.17      7.21 o 
  -5   5   0       12.92       12.91      1.39 o 
  -4   5   0       19.77       24.39      2.23 o 
  -3   5   0      179.57      167.23      2.59 o 
  -2   5   0        0.45        0.10      0.40 o 
  -1   5   0       15.37       24.04      1.12 o 
   0   5   0      421.60      443.07      3.65 o 
   1   5   0      932.88      992.58      6.77 o 
   2   5   0      525.98      575.42      4.31 o 
   3   5   0        5.55        4.32      0.75 o 
   4   5   0        2.42        3.64      0.80 o 
   5   5   0      110.48      124.48      2.71 o 
   6   5   0       71.67       69.03      2.90 o 
   7   5   0       48.72       49.56      2.07 o 
   8   5   0        0.83       -0.47      1.08 o 
   9   5   0        4.00        4.64      1.65 o 
  10   5   0       23.84       29.10      2.95 o 
  11   5   0        0.03       -0.49      1.80 o 
 -10   6   0        4.99        5.11      1.84 o 
  -9   6   0       40.28       34.76      3.12 o 
  -8   6   0        7.84        7.69      1.68 o 
  -7   6   0       16.48       19.61      1.85 o 
  -6   6   0       12.81       17.16      1.64 o 
  -5   6   0      566.13      552.17      7.72 o 
  -4   6   0       59.78       55.87      2.36 o 
  -3   6   0        6.40        7.06      0.79 o 
  -2   6   0      171.64      192.89      2.82 o 
  -1   6   0      571.32      643.65      5.56 o 
   0   6   0       72.47       68.80      1.25 o 
   1   6   0      248.54      276.62      2.59 o 
   2   6   0       22.60       18.52      0.71 o 
   3   6   0       37.03       47.77      1.70 o 
   4   6   0       58.56       71.53      2.14 o 
   5   6   0        9.75       11.51      1.22 o 
   6   6   0       64.44       60.79      2.22 o 
   7   6   0       56.15       48.79      2.11 o 
   8   6   0        0.46       -0.36      1.11 o 
   9   6   0        1.17        1.43      1.61 o 
  10   6   0       12.54       12.49      2.43 o 
  -9   7   0       22.22       18.51      2.67 o 
  -8   7   0        0.21        2.43      1.52 o 
  -7   7   0       21.07       15.61      1.77 o 
  -6   7   0       19.49       17.03      2.42 o 
  -5   7   0        0.45        0.08      0.85 o 
  -4   7   0       83.02       73.20      2.58 o 
  -3   7   0       91.19       83.27      2.63 o 
  -2   7   0       65.74       53.22      1.61 o 
  -1   7   0       17.36       16.34      0.98 o 
   0   7   0        1.27        1.40      0.57 o 
   1   7   0       77.97       76.76      1.40 o 
   2   7   0      526.67      553.45      6.31 o 
   3   7   0       93.76      106.45      2.58 o 
   4   7   0        6.31        4.50      1.01 o 
   5   7   0       54.27       56.75      2.13 o 
   6   7   0       99.35       98.85      2.82 o 
   7   7   0       20.54       18.64      1.90 o 
   8   7   0        0.51        1.17      1.19 o 
   9   7   0        1.37        5.31      1.89 o 
  10   7   0       41.33       35.81      3.45 o 
  -8   8   0       10.20       15.16      2.40 o 
  -7   8   0        1.46        0.87      1.40 o 
  -6   8   0       17.61       18.68      1.89 o 
  -5   8   0      100.19       99.35      3.32 o 
  -4   8   0       39.94       44.67      5.43 o 
  -3   8   0       15.78       13.08      1.96 o 
  -2   8   0       11.21        7.95      1.16 o 
  -1   8   0      277.23      261.18      3.58 o 
   0   8   0      126.43      129.35      2.77 o 
   1   8   0      191.59      203.59      3.55 o 
   2   8   0        9.71        7.13      1.06 o 
   3   8   0       15.40       13.80      1.36 o 
   4   8   0       64.55       66.31      4.72 o 
   5   8   0       90.63      100.05      2.84 o 
   6   8   0       26.99       27.94      2.14 o 
   7   8   0       16.45       17.55      1.96 o 
   8   8   0       29.45       30.40      3.65 o 
   9   8   0       17.63       15.53      2.68 o 
  -7   9   0       57.00       59.90      3.85 o 
  -6   9   0       40.90       52.68      3.05 o 
  -5   9   0        2.31        2.53      1.16 o 
  -4   9   0       39.14       36.42      2.28 o 
  -3   9   0       12.11       12.92      2.89 o 
  -2   9   0       52.15       41.87      2.20 o 
  -1   9   0       81.90       67.39      3.10 o 
   0   9   0        1.64        1.91      1.09 o 
   1   9   0       69.92       65.91      3.18 o 
   2   9   0       21.63       18.05      1.43 o 
   3   9   0       15.71       17.92      2.03 o 
   4   9   0       18.24       17.63      1.53 o 
   5   9   0       16.07       15.18      1.52 o 
   6   9   0      170.22      167.32      4.57 o 
   7   9   0       10.81       10.70      1.82 o 
   8   9   0       48.48       53.97      3.79 o 
  -6  10   0       55.00       77.36      4.26 o 
  -5  10   0       40.50       46.16      2.79 o 
  -4  10   0       25.67       23.54      2.18 o 
  -3  10   0        2.07        1.87      1.27 o 
  -2  10   0        0.25       -0.08      1.21 o 
  -1  10   0       20.92       24.02      2.29 o 
   0  10   0        0.45        0.75      1.25 o 
   1  10   0      277.50      247.05      6.14 o 
   2  10   0        1.58        0.88      1.03 o 
   3  10   0       23.92       23.37      2.51 o 
   4  10   0       22.60       22.03      1.87 o 
   5  10   0       40.16       33.56      2.44 o 
   6  10   0        1.37        0.46      1.39 o 
   7  10   0        8.89        6.92      1.72 o 
   8  10   0       21.86       20.35      3.33 o 
  -5  11   0        0.02        0.51      1.89 o 
  -4  11   0       62.06       75.84      7.76 o 
  -3  11   0       45.99       63.04      7.09 o 
  -2  11   0        2.15        0.99      1.88 o 
  -1  11   0        0.35       -0.54      1.26 o 
   0  11   0       30.27       34.66      4.69 o 
   1  11   0        4.15        8.12      1.86 o 
   2  11   0       12.50       11.31      2.10 o 
   3  11   0        2.28        4.04      1.53 o 
   4  11   0       11.60        9.42      1.76 o 
   5  11   0       19.63       20.09      2.16 o 
   6  11   0       12.53       13.90      2.08 o 
  -3  12   0        3.08        2.15      1.79 o 
  -2  12   0       53.49       66.12      5.43 o 
  -1  12   0        4.87        8.05      2.01 o 
   0  12   0        2.31        1.44      2.83 o 
   1  12   0        3.89        5.44      2.52 o 
   2  12   0        3.93        5.30      1.77 o 
   3  12   0        1.70        1.33      1.89 o 
   4  12   0        1.94        3.40      2.16 o 
   5  12   0        0.00       -0.27      1.39 o 
  -4 -12   1        0.15        2.89      2.05 o 
  -3 -12   1       33.33       40.67      4.08 o 
  -2 -12   1        7.79        9.04      4.90 o 
  -1 -12   1       46.26       53.90      3.83 o 
   0 -12   1        5.43        7.27      2.07 o 
   1 -12   1        3.15        4.13      1.84 o 
   2 -12   1        1.47        0.71      1.87 o 
  -6 -11   1        0.06       -3.03      1.66 o 
  -5 -11   1        6.93        7.65      2.70 o 
  -4 -11   1        0.74        2.55      1.63 o 
  -3 -11   1       55.07       41.80      3.94 o 
  -2 -11   1       12.60       13.98      2.19 o 
  -1 -11   1        4.19        4.81      1.59 o 
   0 -11   1        3.99        6.78      1.83 o 
   1 -11   1       12.56       17.61      2.35 o 
   2 -11   1        8.28       11.17      2.79 o 
   3 -11   1        5.35        9.07      2.69 o 
   4 -11   1        4.50        5.57      2.15 o 
  -7 -10   1       23.45       21.91      3.29 o 
  -6 -10   1        0.39        0.67      1.75 o 
  -5 -10   1        5.52        2.53      1.82 o 
  -4 -10   1        4.76        3.40      1.34 o 
  -3 -10   1        3.88        2.90      1.15 o 
  -2 -10   1       27.76       31.38      2.54 o 
  -1 -10   1      175.24      182.11      5.28 o 
   0 -10   1       83.83       82.47      3.68 o 
   1 -10   1        1.08        0.44      1.25 o 
   2 -10   1        0.23        0.58      1.24 o 
   3 -10   1       54.25       61.50      2.98 o 
   4 -10   1        2.92        3.61      1.42 o 
   5 -10   1       12.54       12.86      2.24 o 
   6 -10   1       10.38       11.84      2.23 o 
  -8  -9   1        1.52        1.30      1.92 o 
  -7  -9   1       26.89       28.76      2.99 o 
  -6  -9   1       15.52       20.18      2.12 o 
  -5  -9   1       92.27       91.54      4.29 o 
  -4  -9   1       47.77       43.44      3.12 o 
  -3  -9   1       23.82       25.06      1.87 o 
  -2  -9   1       22.29       23.96      1.80 o 
  -1  -9   1       24.16       25.36      1.88 o 
   0  -9   1       43.09       29.61      2.31 o 
   1  -9   1        1.98        0.81      1.50 o 
   2  -9   1        0.80       -0.78      0.90 o 
   3  -9   1       14.73        9.82      1.73 o 
   4  -9   1        5.95        6.06      1.65 o 
   5  -9   1        0.10        0.68      1.19 o 
   6  -9   1        5.58        6.12      1.82 o 
   7  -9   1        3.99        1.32      1.69 o 
  -9  -8   1        2.16        0.42      1.78 o 
  -8  -8   1        3.96        5.40      2.03 o 
  -7  -8   1       21.84       29.16      2.82 o 
  -6  -8   1        0.68        0.48      1.18 o 
  -5  -8   1       51.45       51.18      2.58 o 
  -4  -8   1       22.03       19.76      1.50 o 
  -3  -8   1       47.93       50.97      2.00 o 
  -2  -8   1       26.30       22.03      1.44 o 
  -1  -8   1       23.38       24.07      1.65 o 
   0  -8   1       71.98       78.11      2.63 o 
   1  -8   1        8.92        8.12      1.04 o 
   2  -8   1       68.41       52.34      3.39 o 
   3  -8   1       33.23       32.75      2.00 o 
   4  -8   1        1.26        1.33      0.95 o 
   5  -8   1       14.15       15.03      1.74 o 
   6  -8   1       18.16       23.06      2.06 o 
   7  -8   1        0.06        1.43      1.24 o 
   8  -8   1        6.65        4.51      1.85 o 
 -10  -7   1       20.26       23.01      3.32 o 
  -9  -7   1       19.95       14.84      2.49 o 
  -8  -7   1        6.74        4.87      1.84 o 
  -7  -7   1       36.63       37.89      4.04 o 
  -6  -7   1       16.47       18.32      1.79 o 
  -5  -7   1      122.79      139.82      3.18 o 
  -4  -7   1      113.16      116.41      2.78 o 
  -3  -7   1      202.79      200.72      3.59 o 
  -2  -7   1        0.50        2.39      0.82 o 
  -1  -7   1      100.22      105.90      2.04 o 
   0  -7   1       99.68       98.81      1.98 o 
   1  -7   1        9.84        9.11      0.85 o 
   2  -7   1        0.78        1.24      0.68 o 
   3  -7   1       37.71       38.97      2.04 o 
   4  -7   1      155.22      143.04      5.40 o 
   5  -7   1      124.42      124.01      6.14 o 
   6  -7   1       11.02        9.33      1.44 o 
   7  -7   1       10.60        9.79      1.56 o 
   8  -7   1       31.71       31.64      3.03 o 
   9  -7   1       39.98       38.08      3.79 o 
 -10  -6   1       13.18       10.82      2.44 o 
  -9  -6   1       46.05       40.95      3.30 o 
  -8  -6   1       43.72       39.17      2.99 o 
  -7  -6   1        1.75        1.54      1.10 o 
  -6  -6   1       40.10       41.34      2.43 o 
  -5  -6   1       46.93       48.22      1.87 o 
  -4  -6   1      110.23      113.33      2.60 o 
  -3  -6   1       17.43       12.72      0.86 o 
  -2  -6   1        1.80        2.37      0.66 o 
  -1  -6   1       95.48       93.84      1.59 o 
   0  -6   1       29.18       26.37      1.14 o 
   1  -6   1       50.23       53.91      1.54 o 
   2  -6   1       37.18       33.26      1.28 o 
   3  -6   1       51.07       54.74      1.90 o 
   4  -6   1      508.49      491.19      7.99 o 
   5  -6   1        0.01        0.62      0.85 o 
   6  -6   1      121.35      118.93      5.58 o 
   7  -6   1       62.12       67.85      3.38 o 
   8  -6   1       22.49       21.17      2.10 o 
   9  -6   1        0.06        0.90      1.51 o 
 -11  -5   1        0.48        0.50      1.89 o 
 -10  -5   1       30.73       29.85      4.86 o 
  -9  -5   1        5.02        3.53      1.77 o 
  -8  -5   1      130.37      130.56      3.79 o 
  -7  -5   1        0.12        0.45      0.92 o 
  -6  -5   1       59.75       63.95      2.10 o 
  -5  -5   1       57.99       64.60      2.05 o 
  -4  -5   1       13.83       17.09      0.80 o 
  -3  -5   1       63.19       67.86      1.13 o 
  -2  -5   1       35.34       51.30      1.42 o 
  -1  -5   1      583.08      606.43      4.68 o 
   0  -5   1       46.29       50.45      1.21 o 
   1  -5   1      635.90      613.39      5.26 o 
   2  -5   1      101.19      111.42      1.86 o 
   3  -5   1        1.53        1.89      0.57 o 
   4  -5   1       94.61       94.13      2.67 o 
   5  -5   1      405.20      422.36      6.43 o 
   6  -5   1      184.13      181.76      4.19 o 
   7  -5   1       16.12       19.89      2.44 o 
   8  -5   1       87.45       86.85      3.28 o 
   9  -5   1       94.86       98.36      4.34 o 
  10  -5   1       27.05       28.96      3.62 o 
 -11  -4   1       36.95       32.30      3.86 o 
 -10  -4   1       59.81       63.98      3.74 o 
  -9  -4   1       10.06       13.93      2.12 o 
  -8  -4   1        3.48        3.77      1.34 o 
  -7  -4   1       28.57       26.28      1.55 o 
  -6  -4   1      169.62      183.62      3.35 o 
  -5  -4   1       10.57       12.69      0.73 o 
  -4  -4   1       46.18       50.63      1.12 o 
  -3  -4   1      159.18      145.79      2.17 o 
  -2  -4   1       27.06       33.94      0.80 o 
  -1  -4   1        0.11        0.11      0.32 o 
   0  -4   1        6.30        5.26      0.49 o 
   1  -4   1        0.12       -0.15      0.33 o 
   2  -4   1        0.50        4.03      0.59 o 
   3  -4   1      395.10      366.91      4.03 o 
   4  -4   1      504.21      520.56      5.76 o 
   5  -4   1       62.86       59.32      2.54 o 
   6  -4   1      477.06      457.51      8.01 o 
   7  -4   1      107.40      108.05      4.94 o 
   8  -4   1        5.68        3.20      1.61 o 
   9  -4   1        7.26        6.34      2.16 o 
  10  -4   1       34.55       29.46      2.99 o 
 -11  -3   1        9.85       10.22      3.32 o 
 -10  -3   1       25.06       25.18      3.61 o 
  -9  -3   1      101.47       99.56      4.91 o 
  -8  -3   1      192.03      195.65      4.34 o 
  -7  -3   1       61.46       53.93      1.96 o 
  -6  -3   1      325.44      317.58      3.16 o 
  -5  -3   1      195.45      203.49      2.23 o 
  -4  -3   1     1141.59     1242.21      8.29 o 
  -3  -3   1       48.51       40.41      0.84 o 
  -2  -3   1        6.89        8.12      1.04 o 
  -1  -3   1      266.15      273.34      2.32 o 
   0  -3   1      217.78      193.81      2.84 o 
   1  -3   1      403.95      354.12      3.51 o 
   2  -3   1      723.39      760.50      6.53 o 
   3  -3   1       24.38       26.56      1.19 o 
   4  -3   1      373.26      373.06      3.94 o 
   5  -3   1      535.18      538.90      5.36 o 
   6  -3   1       39.70       45.25      2.40 o 
   7  -3   1       72.99       79.59      3.21 o 
   8  -3   1       95.62      104.80      3.89 o 
   9  -3   1      188.19      200.80      5.76 o 
  10  -3   1       36.45       40.24      3.93 o 
  11  -3   1        6.84        8.99      2.14 o 
 -11  -2   1       42.49       43.58      4.87 o 
 -10  -2   1       51.44       50.08      4.60 o 
  -9  -2   1       84.52       83.73      5.59 o 
  -8  -2   1       56.91       52.37      1.54 o 
  -7  -2   1        0.66        0.51      0.46 o 
  -6  -2   1      134.78      132.93      1.73 o 
  -5  -2   1      177.79      179.37      1.95 o 
  -4  -2   1       63.76       58.88      1.08 o 
  -3  -2   1        7.50        3.28      0.35 o 
  -2  -2   1     3328.72     3409.41     19.91 o 
  -1  -2   1      814.20      821.06      5.27 o 
   0  -2   1        2.88        1.45      0.36 o 
   1  -2   1      444.91      396.94      3.96 o 
   2  -2   1      318.70      256.76      3.14 o 
   3  -2   1      431.21      408.43      4.63 o 
   4  -2   1       12.67       11.06      0.70 o 
   5  -2   1       19.23       17.00      0.92 o 
   6  -2   1      208.26      207.27      3.95 o 
   7  -2   1      152.92      143.81      3.36 o 
   8  -2   1      126.88      116.17      3.98 o 
   9  -2   1       65.28       65.51      3.36 o 
  10  -2   1       55.46       58.52      3.48 o 
  11  -2   1       91.39      102.02      3.51 o 
 -10  -1   1       59.92       67.79      7.81 o 
  -9  -1   1       44.65       41.82      1.63 o 
  -8  -1   1       89.51       87.54      1.91 o 
  -7  -1   1        3.84        4.58      0.62 o 
  -6  -1   1      474.36      436.16      3.49 o 
  -5  -1   1      247.91      223.79      2.26 o 
  -4  -1   1     2493.98     2552.61     13.87 o 
  -3  -1   1      305.35      304.37      2.30 o 
  -2  -1   1    14558.06    14704.59     80.12 o 
  -1  -1   1     1186.49     1278.43      8.95 o 
   0  -1   1      920.40      935.90      6.66 o 
   1  -1   1      541.03      557.19      5.47 o 
   2  -1   1        6.01        8.74      0.59 o 
   3  -1   1     1956.61     1999.75     13.31 o 
   4  -1   1     1791.14     1838.46     11.99 o 
   5  -1   1      267.70      272.59      3.13 o 
   6  -1   1        3.26        3.70      0.61 o 
   7  -1   1        7.95       12.43      1.12 o 
   8  -1   1      114.07      115.18      2.87 o 
   9  -1   1      147.95      154.32      4.08 o 
  10  -1   1        2.57        1.96      1.06 o 
  11  -1   1       19.59       21.23      2.04 o 
 -10   0   1        2.38        0.57      2.35 o 
  -9   0   1       14.82       15.83      1.14 o 
  -8   0   1      122.47      117.34      3.11 o 
  -7   0   1        5.44        3.26      0.60 o 
  -6   0   1      171.37      154.84      2.23 o 
  -5   0   1       29.74       24.75      0.87 o 
  -4   0   1       83.67       77.91      1.28 o 
  -3   0   1       58.39       44.31      0.86 o 
  -2   0   1      830.76      830.24      6.14 o 
  -1   0   1        6.75       -1.28      0.64 o 
   1   0   1        0.90        2.32      0.30 o 
   2   0   1     4137.86     4315.60     28.95 o 
   3   0   1      104.08      104.26      1.41 o 
   4   0   1      381.34      413.16      3.64 o 
   5   0   1        0.27        3.81      0.52 o 
   6   0   1      451.50      463.32      4.49 o 
   7   0   1        1.95        4.92      0.74 o 
   8   0   1        2.08        2.23      0.72 o 
   9   0   1      105.61      102.90      2.47 o 
  10   0   1       38.14       39.28      2.00 o 
  11   0   1       64.78       72.95      3.41 o 
 -11   1   1       50.66       61.85      6.28 o 
 -10   1   1      325.75      342.73      8.46 o 
  -9   1   1       82.44       82.52      2.86 o 
  -8   1   1        0.38        0.21      0.64 o 
  -7   1   1       16.56       18.83      1.13 o 
  -6   1   1       65.37       53.70      1.46 o 
  -5   1   1      177.78      185.77      2.33 o 
  -4   1   1     1296.42     1353.69      9.07 o 
  -3   1   1      221.85      233.15      2.42 o 
  -2   1   1     1832.45     1877.93     12.27 o 
  -1   1   1     1496.21     1629.86     12.38 o 
   0   1   1       38.87       -3.85      1.92 o 
   1   1   1      697.29      762.14      4.78 o 
   2   1   1     2726.64     2896.02     15.93 o 
   3   1   1     2607.27     2703.91     14.48 o 
   4   1   1     1829.68     1916.79     10.83 o 
   5   1   1        0.08        0.04      0.35 o 
   6   1   1       55.45       63.23      1.38 o 
   7   1   1        4.25        7.78      0.75 o 
   8   1   1        9.92        6.31      0.87 o 
   9   1   1       11.92       10.89      1.13 o 
  10   1   1        9.98        9.72      1.30 o 
  11   1   1        0.44        1.17      1.27 o 
 -11   2   1      116.06      136.56      8.75 o 
 -10   2   1      121.78      121.22      3.80 o 
  -9   2   1       12.46       12.69      1.78 o 
  -8   2   1       28.02       31.57      2.48 o 
  -7   2   1      108.34      105.31      2.20 o 
  -6   2   1       61.55       68.85      1.63 o 
  -5   2   1       94.33       97.40      1.67 o 
  -4   2   1      306.87      288.21      2.76 o 
  -3   2   1      332.01      342.79      3.42 o 
  -2   2   1     1994.36     1960.89     13.22 o 
  -1   2   1      379.53      431.56      3.20 o 
   0   2   1     3167.87     3375.14     21.40 o 
   1   2   1        2.80        0.50      0.24 o 
   2   2   1     1185.18     1202.97      9.46 o 
   3   2   1        3.71        1.21      0.27 o 
   4   2   1      136.22      140.30      1.56 o 
   5   2   1      140.89      127.75      1.63 o 
   6   2   1      157.37      162.86      2.17 o 
   7   2   1      113.75      116.45      1.98 o 
   8   2   1        1.40        1.91      0.70 o 
   9   2   1      100.29      102.05      2.70 o 
  10   2   1       27.81       27.10      2.07 o 
  11   2   1       22.22       19.08      3.90 o 
 -11   3   1       57.47       69.76      4.99 o 
 -10   3   1       81.69       83.65      3.90 o 
  -9   3   1      239.70      252.80     11.45 o 
  -8   3   1       40.27       45.35      2.68 o 
  -7   3   1       75.38       68.72      3.51 o 
  -6   3   1       77.43       75.14      2.73 o 
  -5   3   1       24.61       25.09      0.94 o 
  -4   3   1      207.60      204.89      3.01 o 
  -3   3   1      423.73      447.91      3.96 o 
  -2   3   1      621.18      637.53      4.86 o 
  -1   3   1       89.67      106.13      1.37 o 
   0   3   1     2249.93     2314.01     14.92 o 
   1   3   1       34.80       39.08      0.82 o 
   2   3   1      240.05      250.58      3.33 o 
   3   3   1       86.31       74.98      1.08 o 
   4   3   1        0.43        1.38      0.37 o 
   5   3   1       43.61       46.36      1.16 o 
   6   3   1       73.52       58.48      1.29 o 
   7   3   1       21.02       25.91      1.21 o 
   8   3   1       18.40       18.58      1.37 o 
   9   3   1        2.32        0.82      0.89 o 
  10   3   1       38.55       40.61      2.67 o 
  11   3   1        3.98        8.66      2.10 o 
 -11   4   1       19.76       20.41      3.49 o 
 -10   4   1       43.49       43.01      4.14 o 
  -9   4   1        1.14        2.08      1.31 o 
  -8   4   1      150.87      136.61      4.95 o 
  -7   4   1      221.79      214.87      5.27 o 
  -6   4   1        0.50        1.48      0.82 o 
  -5   4   1       98.19      100.81      3.55 o 
  -4   4   1      261.98      267.41      3.34 o 
  -3   4   1      126.25      131.62      2.08 o 
  -2   4   1      118.06      101.80      1.69 o 
  -1   4   1      260.31      245.00      4.29 o 
   0   4   1       10.63       16.29      0.62 o 
   1   4   1        8.16       17.70      0.50 o 
   2   4   1       11.97        8.38      0.81 o 
   3   4   1        0.21        0.96      0.63 o 
   4   4   1        1.37        3.50      0.78 o 
   5   4   1       44.10       46.94      1.26 o 
   6   4   1      106.88      105.43      2.90 o 
   7   4   1        9.42       12.53      1.44 o 
   8   4   1        6.56        4.06      1.19 o 
   9   4   1       70.23       77.52      3.06 o 
  10   4   1       70.69       77.72      3.40 o 
  11   4   1        4.36        4.48      1.91 o 
 -10   5   1       30.37       33.00      3.06 o 
  -9   5   1       97.45      102.67      5.21 o 
  -8   5   1        0.05        0.51      1.23 o 
  -7   5   1        5.45        5.69      1.14 o 
  -6   5   1      170.41      178.54      3.90 o 
  -5   5   1      237.07      220.76      4.13 o 
  -4   5   1       69.25       60.00      1.61 o 
  -3   5   1        3.34        5.82      0.81 o 
  -2   5   1      456.25      493.86      4.70 o 
  -1   5   1      152.80      221.14      2.83 o 
   0   5   1       79.49       72.68      1.12 o 
   1   5   1      525.27      578.78      4.30 o 
   2   5   1       60.49       85.88      2.09 o 
   3   5   1       14.45       19.63      1.24 o 
   4   5   1       11.24        9.96      1.11 o 
   5   5   1       44.97       46.79      2.17 o 
   6   5   1       43.73       38.60      2.16 o 
   7   5   1       20.01       15.40      1.58 o 
   8   5   1      107.35      105.69      3.35 o 
   9   5   1       65.92       60.63      2.97 o 
  10   5   1       28.41       27.78      3.29 o 
  11   5   1       11.10        5.34      2.11 o 
 -10   6   1        4.31        1.82      1.57 o 
  -9   6   1        8.70        9.62      2.03 o 
  -8   6   1        3.22        4.67      1.48 o 
  -7   6   1       36.46       33.31      3.78 o 
  -6   6   1       99.59      104.66      3.12 o 
  -5   6   1       15.14       10.59      1.60 o 
  -4   6   1       38.53       46.27      1.96 o 
  -3   6   1      192.12      187.95      2.89 o 
  -2   6   1        4.36        9.02      0.77 o 
  -1   6   1        4.09        3.74      0.50 o 
   0   6   1      101.76      110.84      1.53 o 
   1   6   1        8.36        9.19      0.52 o 
   2   6   1      114.05      110.12      1.96 o 
   3   6   1       19.13       16.62      1.28 o 
   4   6   1        5.07        6.93      1.09 o 
   5   6   1       34.84       40.30      1.97 o 
   6   6   1      364.13      362.52      5.85 o 
   7   6   1       49.62       43.05      4.58 o 
   8   6   1        3.27        0.81      1.04 o 
   9   6   1       27.27       25.99      3.24 o 
  10   6   1       66.94       68.69      4.22 o 
  -9   7   1       78.48       84.34      5.73 o 
  -8   7   1       28.38       29.36      2.83 o 
  -7   7   1       18.98       20.65      2.33 o 
  -6   7   1       65.46       66.29      2.73 o 
  -5   7   1      346.53      345.22      6.91 o 
  -4   7   1       80.07       73.96      2.54 o 
  -3   7   1      170.06      136.59      3.55 o 
  -2   7   1       58.66       61.26      1.67 o 
  -1   7   1      322.49      341.13      3.92 o 
   0   7   1       82.04       76.57      1.53 o 
   1   7   1       78.44       88.14      1.56 o 
   2   7   1        3.77        1.37      0.76 o 
   3   7   1       27.45       29.35      2.06 o 
   4   7   1      264.66      274.50      4.37 o 
   5   7   1        0.12        0.02      0.85 o 
   6   7   1       11.05       10.34      1.33 o 
   7   7   1       76.06       89.23      3.21 o 
   8   7   1       96.07       98.22      3.56 o 
   9   7   1       15.85       13.36      2.11 o 
  10   7   1        3.22        4.56      2.04 o 
  -8   8   1       96.84      108.74      4.73 o 
  -7   8   1       17.78       14.29      2.18 o 
  -6   8   1        4.48        1.85      1.25 o 
  -5   8   1        8.10        5.34      1.22 o 
  -4   8   1        2.16        0.79      0.93 o 
  -3   8   1       10.93       15.37      1.48 o 
  -2   8   1       13.70       10.08      1.05 o 
  -1   8   1       34.40       32.79      1.34 o 
   0   8   1       11.63       12.15      0.89 o 
   1   8   1      189.62      195.95      3.41 o 
   2   8   1      174.57      172.83      3.32 o 
   3   8   1        6.16        7.75      1.13 o 
   4   8   1       15.06       14.41      1.37 o 
   5   8   1      102.92      105.66      2.92 o 
   6   8   1       28.84       28.29      1.84 o 
   7   8   1       14.45       16.60      2.46 o 
   8   8   1        0.36        0.83      1.31 o 
   9   8   1       39.49       45.95      3.02 o 
  -8   9   1       27.18       30.36      3.19 o 
  -7   9   1        5.44        8.92      2.01 o 
  -6   9   1        0.72        0.54      1.45 o 
  -5   9   1       95.41       98.10      3.37 o 
  -4   9   1       18.26       17.32      1.74 o 
  -3   9   1       46.48       45.22      2.33 o 
  -2   9   1       22.41       22.87      1.73 o 
  -1   9   1        1.08        1.20      0.84 o 
   0   9   1      101.67      101.06      4.24 o 
   1   9   1       58.00       59.63      2.07 o 
   2   9   1       12.89       13.88      1.31 o 
   3   9   1       30.75       34.32      1.83 o 
   4   9   1      102.27       94.64      2.85 o 
   5   9   1        9.53       15.37      1.57 o 
   6   9   1        7.67       10.46      1.77 o 
   7   9   1       63.63       67.25      3.24 o 
   8   9   1       16.88       20.47      2.31 o 
   9   9   1        1.00       -0.22      1.60 o 
  -7  10   1        7.91        2.73      1.63 o 
  -6  10   1        1.61        4.01      1.80 o 
  -5  10   1       59.88       52.40      3.98 o 
  -4  10   1       14.61       18.03      1.88 o 
  -3  10   1       25.06       29.08      2.11 o 
  -2  10   1        7.97       11.65      1.81 o 
  -1  10   1       49.47       56.70      3.13 o 
   0  10   1      170.86      174.76      5.09 o 
   1  10   1       89.12       84.90      3.56 o 
   2  10   1       14.10       11.35      1.33 o 
   3  10   1        2.17        2.27      1.03 o 
   4  10   1        3.07        4.43      1.16 o 
   5  10   1       62.82       59.64      2.57 o 
   6  10   1      121.81      112.52      5.56 o 
   7  10   1        0.39        2.60      1.47 o 
   8  10   1       23.67       24.30      3.31 o 
  -5  11   1        5.37        8.15      3.27 o 
  -4  11   1       12.05       13.18      1.89 o 
  -3  11   1        2.44        6.26      1.64 o 
  -2  11   1        4.26        6.67      3.43 o 
  -1  11   1        0.22        1.66      1.35 o 
   0  11   1        1.70        2.59      1.44 o 
   1  11   1        0.12       -0.15      1.29 o 
   2  11   1        0.24       -0.13      1.28 o 
   3  11   1       17.36       14.11      2.10 o 
   4  11   1        5.12        4.92      1.29 o 
   5  11   1       16.65       14.04      2.01 o 
   6  11   1       28.49       24.13      2.44 o 
   7  11   1       28.29       30.51      3.52 o 
  -4  12   1       31.12       31.09      3.90 o 
  -3  12   1       26.84       24.27      3.40 o 
  -2  12   1       13.97       16.36      4.71 o 
  -1  12   1        3.04        5.86      4.23 o 
   0  12   1       84.60       87.13      4.15 o 
   1  12   1      121.37      132.04      5.07 o 
   2  12   1        1.90        2.88      1.62 o 
   3  12   1        0.09        1.34      1.55 o 
   4  12   1       20.73       16.55      2.93 o 
   5  12   1        5.89        4.77      1.71 o 
  -1  13   1        3.36        2.78      1.91 o 
   0  13   1       42.66       41.78      4.40 o 
   1  13   1        0.48        0.01      1.65 o 
   2  13   1        0.08        2.53      1.85 o 
  -2 -12   2        0.90       -1.44      2.12 o 
  -1 -12   2        0.00        1.45      2.06 o 
   0 -12   2       12.42       17.93      3.66 o 
   1 -12   2        0.48        0.71      1.70 o 
  -5 -11   2        7.03        7.00      2.72 o 
  -4 -11   2       15.60       10.19      2.25 o 
  -3 -11   2       10.74       11.05      2.65 o 
  -2 -11   2        1.93        1.52      1.84 o 
  -1 -11   2       10.20       15.88      2.89 o 
   0 -11   2        4.84        4.14      1.72 o 
   1 -11   2        0.00        0.41      1.46 o 
   2 -11   2       25.99       31.27      2.96 o 
   3 -11   2        4.40        4.54      2.50 o 
   4 -11   2        6.89        1.52      1.84 o 
  -7 -10   2        1.22        2.58      1.93 o 
  -6 -10   2        0.14       -1.65      1.66 o 
  -5 -10   2       11.74       15.11      3.07 o 
  -4 -10   2        4.63        6.05      1.81 o 
  -3 -10   2       15.97       17.20      2.25 o 
  -2 -10   2        0.30        0.25      1.87 o 
  -1 -10   2       46.77       43.20      4.42 o 
   0 -10   2        0.23        0.69      1.25 o 
   1 -10   2        3.39        4.20      1.49 o 
   2 -10   2       20.17       17.09      3.17 o 
   3 -10   2       37.15       40.89      4.97 o 
   4 -10   2       30.07       35.07      2.61 o 
   5 -10   2       13.10       12.42      2.54 o 
  -8  -9   2       15.92       15.41      2.73 o 
  -7  -9   2        2.40        3.93      2.06 o 
  -6  -9   2        0.14        3.44      1.82 o 
  -5  -9   2       17.86       17.67      1.93 o 
  -4  -9   2        0.16        1.09      1.33 o 
  -3  -9   2        5.26        6.18      1.67 o 
  -2  -9   2       18.21       20.67      2.00 o 
  -1  -9   2       11.73       14.59      1.63 o 
   0  -9   2       39.57       38.95      2.61 o 
   1  -9   2        0.17       -1.14      1.01 o 
   2  -9   2       18.58       17.57      1.89 o 
   3  -9   2        9.01       10.58      1.59 o 
   4  -9   2       60.05       65.93      3.06 o 
   5  -9   2       22.38       24.76      2.26 o 
   6  -9   2        8.76        9.79      1.85 o 
   7  -9   2        8.51       10.30      1.94 o 
  -9  -8   2        0.57        0.27      1.89 o 
  -8  -8   2       21.31       20.84      2.79 o 
  -7  -8   2        8.63        4.46      1.86 o 
  -6  -8   2        0.08        0.22      1.55 o 
  -5  -8   2        9.56        8.91      1.54 o 
  -4  -8   2       25.20       25.04      2.18 o 
  -3  -8   2        0.95        0.73      0.88 o 
  -2  -8   2       31.76       35.65      2.01 o 
  -1  -8   2      371.15      372.36     13.22 o 
   0  -8   2        5.95        4.39      1.68 o 
   1  -8   2        1.06        0.47      0.89 o 
   2  -8   2        1.54        0.96      1.20 o 
   3  -8   2       26.61       21.42      1.83 o 
   4  -8   2       44.88       42.72      2.43 o 
   5  -8   2       14.63       19.27      2.91 o 
   6  -8   2       21.47       28.05      2.68 o 
   7  -8   2        7.47        6.23      1.86 o 
   8  -8   2       10.13       11.04      2.73 o 
  -9  -7   2        0.02       -0.64      1.74 o 
  -8  -7   2       23.29       24.84      2.79 o 
  -7  -7   2       15.18       12.57      2.14 o 
  -6  -7   2        4.98        6.95      2.43 o 
  -5  -7   2        1.32        1.35      1.06 o 
  -4  -7   2       24.79       28.35      1.89 o 
  -3  -7   2       22.74       18.99      1.35 o 
  -2  -7   2        0.39        0.09      0.90 o 
  -1  -7   2       53.43       49.95      1.83 o 
   0  -7   2       10.40       10.09      0.92 o 
   1  -7   2       38.17       35.06      1.39 o 
   2  -7   2      205.15      199.60      6.72 o 
   3  -7   2        0.13        0.27      1.06 o 
   4  -7   2       34.66       36.04      3.06 o 
   5  -7   2        0.28        0.60      0.98 o 
   6  -7   2        2.54        1.43      1.13 o 
   7  -7   2       41.68       37.18      2.58 o 
   8  -7   2        0.92        0.93      1.28 o 
 -10  -6   2        0.34       -1.52      1.75 o 
  -9  -6   2        4.87        2.65      1.81 o 
  -8  -6   2       10.31        9.46      1.98 o 
  -7  -6   2       31.97       36.24      2.80 o 
  -6  -6   2        7.07        8.31      1.34 o 
  -5  -6   2       15.53       12.06      2.38 o 
  -4  -6   2      137.95      141.39      2.91 o 
  -3  -6   2       39.58       41.59      1.63 o 
  -2  -6   2        5.45        6.97      0.92 o 
  -1  -6   2      344.04      358.51      3.81 o 
   0  -6   2      217.08      218.35      2.88 o 
   1  -6   2       70.83       72.92      1.72 o 
   2  -6   2       13.48       12.64      0.93 o 
   3  -6   2      137.64      128.14      3.22 o 
   4  -6   2       24.79       23.43      1.70 o 
   5  -6   2      100.25       99.00      3.15 o 
   6  -6   2        6.01        7.61      1.31 o 
   7  -6   2       26.57       25.89      2.16 o 
   8  -6   2       16.55       13.53      2.14 o 
   9  -6   2       31.98       32.90      3.24 o 
 -10  -5   2       22.16       15.83      2.56 o 
  -9  -5   2        0.12       -0.17      1.48 o 
  -8  -5   2        8.74        9.01      1.93 o 
  -7  -5   2       57.82       59.94      3.21 o 
  -6  -5   2      163.37      167.00      3.85 o 
  -5  -5   2        4.34        4.55      0.92 o 
  -4  -5   2       12.74       13.97      1.06 o 
  -3  -5   2      169.91      193.95      2.32 o 
  -2  -5   2      354.96      383.20      3.48 o 
  -1  -5   2      109.90      110.26      1.79 o 
   0  -5   2        0.63        0.91      0.49 o 
   1  -5   2       54.74       59.42      1.43 o 
   2  -5   2        5.84        6.32      0.75 o 
   3  -5   2      183.99      168.26      2.55 o 
   4  -5   2     1213.28     1147.74     12.43 o 
   5  -5   2       25.00       24.08      1.75 o 
   6  -5   2      143.48      143.64      3.82 o 
   7  -5   2       76.48       72.90      3.78 o 
   8  -5   2       10.26        8.85      2.02 o 
   9  -5   2        1.17        0.61      1.17 o 
  10  -5   2        8.24        6.36      1.97 o 
 -11  -4   2        0.44        0.86      2.28 o 
 -10  -4   2       14.01       19.60      2.61 o 
  -9  -4   2       27.24       27.90      2.65 o 
  -8  -4   2       14.02       17.11      2.13 o 
  -7  -4   2        6.09        8.25      1.32 o 
  -6  -4   2        0.59        4.03      1.04 o 
  -5  -4   2       12.56       14.32      1.30 o 
  -4  -4   2      147.63      152.18      1.93 o 
  -3  -4   2       52.82       57.40      1.13 o 
  -2  -4   2        7.87        4.66      0.49 o 
  -1  -4   2      207.85      241.23      2.59 o 
   0  -4   2      182.30      190.25      2.31 o 
   1  -4   2      803.55      820.52      6.49 o 
   2  -4   2      399.25      415.80      4.09 o 
   3  -4   2      142.48      139.22      2.59 o 
   4  -4   2      565.26      540.23      5.59 o 
   5  -4   2     1207.14     1179.79     12.76 o 
   6  -4   2       62.76       65.13      4.68 o 
   7  -4   2      153.19      148.42      6.46 o 
   8  -4   2      108.54      118.78      6.70 o 
   9  -4   2      191.95      210.49      6.24 o 
  10  -4   2       21.32       23.10      2.87 o 
 -11  -3   2        0.72        1.70      2.08 o 
 -10  -3   2       39.50       33.46      3.54 o 
  -9  -3   2        7.50        7.73      1.78 o 
  -8  -3   2       43.49       44.48      3.21 o 
  -7  -3   2       20.41       23.63      1.86 o 
  -6  -3   2      297.28      292.02      3.03 o 
  -5  -3   2       37.55       39.61      1.08 o 
  -4  -3   2      211.04      263.75      2.62 o 
  -3  -3   2        0.71        1.93      0.36 o 
  -2  -3   2      435.28      438.03      3.46 o 
  -1  -3   2      462.83      494.29      4.01 o 
   0  -3   2        4.92        9.04      0.54 o 
   1  -3   2      132.52      132.72      2.35 o 
   2  -3   2      165.01      145.93      2.01 o 
   3  -3   2      356.51      322.19      3.44 o 
   4  -3   2       15.35       10.37      0.86 o 
   5  -3   2      187.94      183.29      4.98 o 
   6  -3   2      879.60      847.07     11.79 o 
   7  -3   2      251.61      236.60      5.69 o 
   8  -3   2       18.06       16.98      2.42 o 
   9  -3   2       20.73       20.15      3.16 o 
  10  -3   2       73.72       71.35      4.05 o 
  11  -3   2       36.43       36.34      3.38 o 
 -11  -2   2        6.99        8.13      2.58 o 
 -10  -2   2      132.50      143.73     10.77 o 
  -9  -2   2       76.98       75.23      4.17 o 
  -8  -2   2      204.52      191.43      6.13 o 
  -7  -2   2       27.20       25.98      1.18 o 
  -6  -2   2      359.09      326.91      3.04 o 
  -5  -2   2       68.25       64.03      1.64 o 
  -4  -2   2     1418.39     1444.48      9.42 o 
  -3  -2   2      261.03      265.33      2.40 o 
  -2  -2   2     2532.74     2676.63     15.90 o 
  -1  -2   2       47.56       35.86      0.80 o 
   0  -2   2       15.75        9.61      0.57 o 
   1  -2   2      729.48      722.72      5.43 o 
   2  -2   2      303.67      348.31      3.53 o 
   3  -2   2        0.63        1.12      0.40 o 
   4  -2   2      146.06      129.65      2.24 o 
   5  -2   2      362.13      342.68      3.98 o 
   6  -2   2      191.27      181.79      3.68 o 
   7  -2   2       16.98       21.31      1.58 o 
   8  -2   2      193.26      194.28      6.09 o 
   9  -2   2       92.25       90.46      3.85 o 
  10  -2   2        7.82        4.54      1.67 o 
  11  -2   2        0.07        0.51      1.31 o 
 -10  -1   2       40.57       42.61      3.56 o 
  -9  -1   2       34.03       28.51      1.94 o 
  -8  -1   2       74.87       80.15      2.13 o 
  -7  -1   2        9.61        9.39      0.68 o 
  -6  -1   2      220.91      215.05      2.24 o 
  -5  -1   2        3.16        3.18      0.41 o 
  -4  -1   2      468.74      427.13      3.23 o 
  -3  -1   2       45.05       36.77      1.16 o 
  -2  -1   2        0.21        1.74      0.35 o 
  -1  -1   2      239.04      254.45      2.15 o 
   0  -1   2       56.72       51.02      0.92 o 
   1  -1   2     1886.18     1807.23     13.99 o 
   2  -1   2      771.66      741.23      7.27 o 
   3  -1   2      375.86      439.65      3.96 o 
   4  -1   2       18.77       23.27      0.96 o 
   5  -1   2      829.96      847.47      6.75 o 
   6  -1   2      113.29      102.74      1.99 o 
   7  -1   2      121.55      108.13      2.67 o 
   8  -1   2        0.51        1.16      0.82 o 
   9  -1   2       41.51       36.50      2.17 o 
  10  -1   2      137.58      142.55      3.91 o 
  11  -1   2       38.94       41.04      2.55 o 
 -10   0   2      162.26      189.28      9.23 o 
  -9   0   2      137.50      156.11      4.47 o 
  -8   0   2      104.87       97.14      1.95 o 
  -7   0   2       43.94       44.25      1.19 o 
  -6   0   2      508.71      473.70      3.88 o 
  -5   0   2      526.25      499.10      3.78 o 
  -4   0   2       82.98      100.34      1.27 o 
  -3   0   2        0.01        0.14      0.23 o 
  -2   0   2    18818.18    18521.41    100.65 o 
  -1   0   2     1921.92     1878.69     21.96 o 
   0   0   2     8211.50     8129.26     80.35 o 
   1   0   2        6.71        4.00      0.40 o 
   2   0   2      826.01      899.51      6.92 o 
   3   0   2     1569.10     1593.72     10.89 o 
   4   0   2      375.37      380.21      4.06 o 
   5   0   2      389.19      408.52      3.95 o 
   6   0   2      535.47      576.11      5.28 o 
   7   0   2      126.61      144.78      2.95 o 
   8   0   2        1.81        1.51      0.70 o 
   9   0   2        7.69        4.42      0.96 o 
  10   0   2       12.85       10.08      1.38 o 
  11   0   2        0.03       -0.25      1.14 o 
 -11   1   2       18.79       20.45      4.30 o 
 -10   1   2        0.82       -4.02      2.01 o 
  -9   1   2       27.48       27.24      2.35 o 
  -8   1   2      108.94      111.05      2.21 o 
  -7   1   2       18.69       20.72      1.13 o 
  -6   1   2        6.42        6.72      0.62 o 
  -5   1   2        2.88        2.73      0.43 o 
  -4   1   2       50.05       47.52      0.96 o 
  -3   1   2       53.18       43.92      0.81 o 
  -2   1   2     2173.79     2137.88     17.42 o 
  -1   1   2     1079.65     1091.82     14.99 o 
   0   1   2      359.46      415.42      3.27 o 
   1   1   2      298.39      312.70      2.49 o 
   2   1   2      850.56      849.66      5.57 o 
   3   1   2      358.11      381.79      3.42 o 
   4   1   2      309.43      336.56      3.14 o 
   5   1   2     1159.44     1154.69      7.74 o 
   6   1   2       77.71       79.87      1.57 o 
   7   1   2       74.42       58.65      1.50 o 
   8   1   2       62.60       67.79      1.93 o 
   9   1   2       38.64       37.32      1.88 o 
  10   1   2        6.17        5.95      1.11 o 
  11   1   2       74.86       87.64      3.28 o 
 -11   2   2        5.30        1.55      3.04 o 
 -10   2   2        8.11       13.71      3.65 o 
  -9   2   2       48.31       51.73      2.82 o 
  -8   2   2       10.74       11.40      3.19 o 
  -7   2   2       84.08       78.54      1.88 o 
  -6   2   2       40.39       40.77      1.20 o 
  -5   2   2        4.38        8.57      0.58 o 
  -4   2   2      503.03      534.41      4.02 o 
  -3   2   2       39.72       39.42      1.07 o 
  -2   2   2        0.14        1.74      0.32 o 
  -1   2   2      574.73      571.92      4.52 o 
   0   2   2    17572.38    18188.82    132.28 o 
   1   2   2       62.12       60.23      1.16 o 
   2   2   2     1527.13     1550.84      9.54 o 
   3   2   2      749.32      743.60      5.05 o 
   4   2   2     1323.64     1365.11      8.61 o 
   5   2   2        0.42        0.41      0.34 o 
   6   2   2      376.70      400.85      3.58 o 
   7   2   2      280.16      302.08      3.21 o 
   8   2   2       10.95       15.13      1.14 o 
   9   2   2       14.92       14.75      1.38 o 
  10   2   2        1.73        1.11      0.99 o 
  11   2   2        0.04        0.70      1.12 o 
 -11   3   2        8.38       17.17      4.57 o 
 -10   3   2      214.57      226.83     14.41 o 
  -9   3   2        0.86        2.41      1.28 o 
  -8   3   2       80.18       84.64      4.73 o 
  -7   3   2       58.22       57.03      3.46 o 
  -6   3   2        0.75        0.96      0.76 o 
  -5   3   2      130.33      136.74      1.94 o 
  -4   3   2        9.38       11.00      0.82 o 
  -3   3   2      622.78      668.51      5.89 o 
  -2   3   2       58.93       67.26      1.20 o 
  -1   3   2     1278.36     1397.14      9.52 o 
   0   3   2      393.21      388.92      3.43 o 
   1   3   2      428.28      492.86      3.85 o 
   2   3   2      443.10      438.69      3.71 o 
   3   3   2      958.54     1039.92      6.88 o 
   4   3   2       87.90       88.66      1.26 o 
   5   3   2      166.71      177.58      1.97 o 
   6   3   2       52.36       52.96      1.40 o 
   7   3   2      118.23      106.21      2.19 o 
   8   3   2        6.73        5.44      0.98 o 
   9   3   2       45.94       56.40      2.19 o 
  10   3   2        1.65        1.13      1.03 o 
  11   3   2       42.02       40.80      3.09 o 
 -11   4   2       33.54       32.13      5.84 o 
 -10   4   2       52.86       64.74      4.65 o 
  -9   4   2        7.59        5.04      1.45 o 
  -8   4   2       41.40       42.04      2.71 o 
  -7   4   2       48.07       57.35      2.75 o 
  -6   4   2       22.19       21.43      2.79 o 
  -5   4   2        3.33        3.70      0.72 o 
  -4   4   2      125.25      133.04      2.18 o 
  -3   4   2      394.99      448.40      4.32 o 
  -2   4   2      112.27      129.84      1.88 o 
  -1   4   2       72.85       64.83      1.31 o 
   0   4   2      490.77      466.36      3.87 o 
   1   4   2      225.43      232.51      2.06 o 
   2   4   2      128.61      116.01      1.71 o 
   3   4   2      140.01      138.48      2.71 o 
   4   4   2      809.73      818.57      6.18 o 
   5   4   2       48.11       47.59      1.14 o 
   6   4   2      112.02      110.14      3.03 o 
   7   4   2        0.17        0.47      0.97 o 
   8   4   2      110.15      109.50      3.37 o 
   9   4   2      143.44      152.45      4.24 o 
  10   4   2        1.15        3.19      1.54 o 
  11   4   2        4.69        3.62      1.94 o 
 -10   5   2        7.97        7.92      3.64 o 
  -9   5   2        3.49        5.42      1.57 o 
  -8   5   2      135.69      147.86      4.73 o 
  -7   5   2       13.59       13.50      1.76 o 
  -6   5   2       25.92       22.62      1.55 o 
  -5   5   2        7.90        8.91      1.19 o 
  -4   5   2      365.56      360.61      4.41 o 
  -3   5   2        6.82        2.49      0.53 o 
  -2   5   2      158.86      182.45      2.67 o 
  -1   5   2      662.39      732.96      6.92 o 
   0   5   2      498.34      551.05      4.54 o 
   1   5   2       27.05       21.73      0.85 o 
   2   5   2      118.60      115.37      2.48 o 
   3   5   2       92.01      104.02      2.48 o 
   4   5   2       41.22       48.42      1.89 o 
   5   5   2      566.01      570.57      7.35 o 
   6   5   2      159.85      158.17      3.70 o 
   7   5   2        2.45        1.50      1.07 o 
   8   5   2       13.21        9.21      1.54 o 
   9   5   2        7.03        9.53      1.68 o 
  10   5   2       85.43       83.00      3.54 o 
  11   5   2       37.70       37.93      2.96 o 
 -10   6   2       10.55       12.96      2.99 o 
  -9   6   2       38.60       35.29      3.47 o 
  -8   6   2       28.55       25.38      2.48 o 
  -7   6   2        9.84        8.08      2.42 o 
  -6   6   2       74.65       75.28      4.18 o 
  -5   6   2       34.57       41.84      1.96 o 
  -4   6   2       57.51       46.32      1.88 o 
  -3   6   2       11.31       16.56      0.98 o 
  -2   6   2      235.47      248.76      3.15 o 
  -1   6   2     1079.14     1109.29      8.57 o 
   0   6   2        2.07        0.65      0.39 o 
   1   6   2       15.02       13.32      0.66 o 
   2   6   2       35.02       39.48      1.62 o 
   3   6   2       10.00        5.28      0.92 o 
   4   6   2       64.75       67.25      2.32 o 
   5   6   2      106.98      111.81      3.04 o 
   6   6   2      303.43      295.22      5.28 o 
   7   6   2       26.93       21.02      1.83 o 
   8   6   2      133.63      127.39      3.82 o 
   9   6   2       16.64       15.35      1.94 o 
  10   6   2       33.05       36.75      3.51 o 
  -9   7   2        1.21        2.69      1.60 o 
  -8   7   2        3.14        3.11      2.28 o 
  -7   7   2       30.17       30.52      2.62 o 
  -6   7   2        2.74        3.24      1.70 o 
  -5   7   2       15.54       12.40      1.38 o 
  -4   7   2      227.28      224.67      4.32 o 
  -3   7   2      118.17      113.94      2.68 o 
  -2   7   2        7.23        4.56      0.71 o 
  -1   7   2        1.90        1.96      0.58 o 
   0   7   2      218.21      227.69      2.56 o 
   1   7   2      439.65      442.94      4.14 o 
   2   7   2       40.17       42.23      1.48 o 
   3   7   2       17.64       16.91      1.43 o 
   4   7   2      174.05      184.80      3.92 o 
   5   7   2      196.81      207.65      7.26 o 
   6   7   2      218.22      220.76      4.64 o 
   7   7   2        1.98        2.62      1.25 o 
   8   7   2       15.00       13.26      1.77 o 
   9   7   2       36.41       40.27      2.76 o 
  10   7   2       60.02       62.29      3.86 o 
  -9   8   2        7.73        6.73      2.00 o 
  -8   8   2        0.14        0.47      1.53 o 
  -7   8   2        3.19        4.16      1.52 o 
  -6   8   2       51.03       49.93      4.51 o 
  -5   8   2      126.59      125.48      4.47 o 
  -4   8   2       66.44       65.83      3.17 o 
  -3   8   2       69.49       50.19      2.19 o 
  -2   8   2       88.97       94.70      2.41 o 
  -1   8   2      460.24      458.20      5.29 o 
   0   8   2      137.21      137.04      2.50 o 
   1   8   2       29.20       29.70      1.49 o 
   2   8   2       55.61       57.01      2.00 o 
   3   8   2       99.07       94.73      2.91 o 
   4   8   2        0.40        1.16      0.98 o 
   5   8   2        5.10        5.85      1.52 o 
   6   8   2        6.99        8.49      1.44 o 
   7   8   2        1.22        0.36      1.17 o 
   8   8   2       37.40       39.55      2.34 o 
   9   8   2        4.34        1.81      1.65 o 
  10   8   2        1.36        4.73      1.78 o 
  -8   9   2        1.54       -0.45      1.52 o 
  -7   9   2       40.50       31.26      2.96 o 
  -6   9   2       73.36       65.23      3.62 o 
  -5   9   2       35.12       24.40      2.38 o 
  -4   9   2       79.11       75.86      2.84 o 
  -3   9   2      185.40      177.82      4.11 o 
  -2   9   2       43.90       43.51      2.16 o 
  -1   9   2        1.06        2.63      0.95 o 
   0   9   2       36.33       42.67      3.11 o 
   1   9   2      147.15      157.57      3.18 o 
   2   9   2       90.80       89.49      2.53 o 
   3   9   2        0.03        0.70      0.90 o 
   4   9   2      863.64      857.29      9.61 o 
   5   9   2      173.17      178.19      3.96 o 
   6   9   2      343.21      330.29      6.17 o 
   7   9   2        3.08        3.72      1.27 o 
   8   9   2        2.90        2.54      1.55 o 
   9   9   2       41.31       40.47      4.53 o 
  -7  10   2        7.30        5.16      1.85 o 
  -6  10   2        0.24        1.19      1.57 o 
  -5  10   2       77.23       71.52      3.80 o 
  -4  10   2        1.14        0.72      1.22 o 
  -3  10   2       10.53        7.65      1.39 o 
  -2  10   2        4.58        7.35      1.31 o 
  -1  10   2      217.42      210.41      5.52 o 
   0  10   2       12.57       12.10      1.79 o 
   1  10   2        2.58        3.11      1.44 o 
   2  10   2       17.30       17.53      1.49 o 
   3  10   2       68.99       59.40      2.36 o 
   4  10   2       87.22       86.34      2.81 o 
   5  10   2        7.69       10.84      1.49 o 
   6  10   2       31.83       33.72      2.20 o 
   7  10   2       66.28       63.44      3.27 o 
   8  10   2        9.73        9.98      1.98 o 
  -6  11   2       25.11       26.33      3.00 o 
  -5  11   2       41.82       40.36      3.23 o 
  -4  11   2        8.93        8.53      1.82 o 
  -3  11   2        9.06       10.76      1.91 o 
  -2  11   2        0.04        0.00      1.20 o 
  -1  11   2        0.83        0.80      1.28 o 
   0  11   2       26.33       27.36      3.17 o 
   1  11   2       20.58       16.78      2.15 o 
   2  11   2        2.65        1.03      1.50 o 
   3  11   2        3.41        6.29      1.44 o 
   4  11   2       77.16       74.81      3.19 o 
   5  11   2       41.85       31.79      2.18 o 
   6  11   2      189.91      173.96      6.32 o 
   7  11   2        7.44        9.16      1.94 o 
  -4  12   2      101.37      127.70      9.06 o 
  -3  12   2        5.94        6.73      2.22 o 
  -2  12   2       64.94       73.33      6.90 o 
  -1  12   2        0.22        0.15      1.34 o 
   0  12   2       12.51       18.27      2.44 o 
   1  12   2       16.58       11.95      2.09 o 
   2  12   2        0.19        2.71      1.63 o 
   3  12   2        0.01        1.75      1.51 o 
   4  12   2        0.18       -0.02      1.53 o 
   5  12   2        0.20        1.12      1.24 o 
   6  12   2       19.34       21.36      3.03 o 
  -2  13   2       16.77       24.79      3.60 o 
  -1  13   2       24.11       27.00      6.54 o 
   0  13   2       53.47       64.73      4.05 o 
   1  13   2       31.63       38.40      3.34 o 
   2  13   2        8.26        8.52      2.03 o 
   3  13   2       22.00       30.83      3.09 o 
  -4 -11   3        3.28        3.55      5.35 o 
  -3 -11   3        1.77        7.24      4.03 o 
  -2 -11   3        0.05        0.46      1.77 o 
  -1 -11   3        5.57       10.22      4.65 o 
   0 -11   3       47.28       55.44      4.42 o 
   1 -11   3       38.40       36.66      3.36 o 
   2 -11   3       14.15       11.47      2.23 o 
   3 -11   3        9.69       11.53      2.32 o 
  -6 -10   3        8.46       13.05      3.08 o 
  -5 -10   3        1.61       -2.59      2.05 o 
  -4 -10   3        7.85        7.62      2.79 o 
  -3 -10   3       27.96       36.39      2.92 o 
  -2 -10   3        3.02        5.42      1.97 o 
  -1 -10   3        4.77        5.35      2.12 o 
   0 -10   3        8.18        4.80      2.06 o 
   1 -10   3        6.69        3.93      1.64 o 
   2 -10   3        0.00        1.10      1.44 o 
   3 -10   3       96.72      100.79      5.04 o 
   4 -10   3        1.10        1.72      1.43 o 
   5 -10   3        1.18        2.34      1.62 o 
  -7  -9   3       24.60       29.98      3.85 o 
  -6  -9   3        7.50       11.75      4.75 o 
  -5  -9   3       21.27       16.64      2.96 o 
  -4  -9   3        2.77        0.38      1.31 o 
  -3  -9   3       19.49       15.89      2.13 o 
  -2  -9   3       23.48       23.43      2.73 o 
  -1  -9   3       43.08       42.16      2.35 o 
   0  -9   3        1.82        0.33      1.21 o 
   1  -9   3        5.85        7.94      1.94 o 
   2  -9   3        2.71        4.48      1.38 o 
   3  -9   3        0.34        1.29      1.16 o 
   4  -9   3        0.07       -1.11      1.15 o 
   5  -9   3        6.64        8.02      1.77 o 
   6  -9   3       24.38       26.85      2.59 o 
  -8  -8   3        6.37        5.82      2.24 o 
  -7  -8   3       27.39       28.28      2.97 o 
  -6  -8   3       17.45       17.63      2.85 o 
  -5  -8   3        0.37       -1.07      1.80 o 
  -4  -8   3        0.01        0.26      1.19 o 
  -3  -8   3        4.02        2.23      1.40 o 
  -2  -8   3        0.35        2.02      1.29 o 
  -1  -8   3       21.38       22.85      1.74 o 
   0  -8   3       57.69       53.61      2.37 o 
   1  -8   3       46.69       43.12      2.23 o 
   2  -8   3       27.74       25.97      2.07 o 
   3  -8   3       34.97       44.68      3.40 o 
   4  -8   3        1.07        2.00      1.60 o 
   5  -8   3        1.65        3.72      1.35 o 
   6  -8   3       20.48       22.53      2.38 o 
   7  -8   3        0.01        1.90      1.45 o 
  -9  -7   3        1.44       -1.99      1.72 o 
  -8  -7   3        0.06       -1.14      1.58 o 
  -7  -7   3        1.19        1.02      1.57 o 
  -6  -7   3        7.23        6.58      1.81 o 
  -5  -7   3      262.77      238.34      7.68 o 
  -4  -7   3       24.62       21.66      3.01 o 
  -3  -7   3       63.04       63.99      3.48 o 
  -2  -7   3       31.90       35.14      1.86 o 
  -1  -7   3      239.88      232.99      4.39 o 
   0  -7   3       53.20       49.84      1.61 o 
   1  -7   3        9.62       12.76      1.22 o 
   2  -7   3      165.54      135.58      4.46 o 
   3  -7   3       97.17       85.08      2.94 o 
   4  -7   3        9.65        7.82      1.45 o 
   5  -7   3       10.20       10.12      1.53 o 
   6  -7   3        0.27        2.51      1.28 o 
   7  -7   3        0.48        0.98      1.49 o 
   8  -7   3       10.75        9.74      2.31 o 
 -10  -6   3        1.39        2.24      2.39 o 
  -9  -6   3        9.30        8.54      2.20 o 
  -8  -6   3        0.29       -0.51      1.52 o 
  -7  -6   3       25.20       20.33      2.41 o 
  -6  -6   3       22.84       25.28      2.40 o 
  -5  -6   3       49.34       45.91      2.22 o 
  -4  -6   3       17.51       16.14      1.86 o 
  -3  -6   3       39.25       42.50      1.86 o 
  -2  -6   3       23.99       19.42      0.99 o 
  -1  -6   3       21.48       23.86      1.12 o 
   0  -6   3       11.24       14.31      0.99 o 
   1  -6   3       75.51       73.17      1.81 o 
   2  -6   3     1496.53     1397.70     12.58 o 
   3  -6   3       20.86       16.87      1.55 o 
   4  -6   3       79.03       74.94      2.74 o 
   5  -6   3       12.21        9.65      1.47 o 
   6  -6   3       13.66       14.29      1.95 o 
   7  -6   3        9.40        7.26      1.70 o 
   8  -6   3        0.05        1.08      1.49 o 
   9  -6   3        5.38        7.63      1.73 o 
 -10  -5   3       22.50       23.32      3.60 o 
  -9  -5   3        1.51        1.40      1.92 o 
  -8  -5   3        7.40        9.17      2.03 o 
  -7  -5   3        0.47       -0.32      1.10 o 
  -6  -5   3        0.49        1.39      1.23 o 
  -5  -5   3      266.73      257.72      4.68 o 
  -4  -5   3       65.75       63.76      2.29 o 
  -3  -5   3      244.25      247.77      2.75 o 
  -2  -5   3       10.19       12.92      0.79 o 
  -1  -5   3      309.70      313.49      3.46 o 
   0  -5   3      210.69      211.17      3.73 o 
   1  -5   3      158.15      155.62      2.44 o 
   2  -5   3        4.84        1.44      0.67 o 
   3  -5   3      140.80      145.06      2.85 o 
   4  -5   3      353.80      333.32      5.63 o 
   5  -5   3      338.67      323.92      9.44 o 
   6  -5   3       18.59       17.43      1.99 o 
   7  -5   3       20.72       20.26      2.26 o 
   8  -5   3       44.77       41.17      3.06 o 
   9  -5   3      163.28      166.04     14.32 o 
 -10  -4   3       22.99       22.84      7.54 o 
  -9  -4   3       14.48       13.84      2.21 o 
  -8  -4   3       12.28       17.61      2.21 o 
  -7  -4   3       19.79       16.78      2.03 o 
  -6  -4   3       38.71       42.27      2.51 o 
  -5  -4   3       15.12       16.03      1.05 o 
  -4  -4   3        6.60       10.03      0.65 o 
  -3  -4   3       30.07       31.56      0.99 o 
  -2  -4   3      122.91      128.99      1.87 o 
  -1  -4   3       38.46       38.64      1.08 o 
   0  -4   3        0.46        0.96      0.45 o 
   1  -4   3      197.78      203.11      2.63 o 
   2  -4   3      476.88      437.44      4.39 o 
   3  -4   3      132.47      126.46      2.49 o 
   4  -4   3      449.95      400.44      5.66 o 
   5  -4   3      111.53      116.17      3.24 o 
   6  -4   3        1.08        1.23      1.06 o 
   7  -4   3       57.76       57.35      3.18 o 
   8  -4   3        2.96        0.94      1.60 o 
   9  -4   3       22.19       21.17      4.01 o 
  10  -4   3       32.41       34.85      4.02 o 
 -11  -3   3        3.40        2.44      2.35 o 
 -10  -3   3       52.65       49.37      4.17 o 
  -9  -3   3       13.22       15.53      2.67 o 
  -8  -3   3       15.03       13.21      3.14 o 
  -7  -3   3       66.42       62.59      3.77 o 
  -6  -3   3     1361.86     1336.99      9.72 o 
  -5  -3   3      291.01      281.40      3.29 o 
  -4  -3   3      480.00      506.42      4.19 o 
  -3  -3   3       36.98       44.35      0.98 o 
  -2  -3   3      203.53      233.97      2.47 o 
  -1  -3   3       62.16       60.02      1.20 o 
   0  -3   3       46.28       48.00      1.13 o 
   1  -3   3      122.51      119.97      1.84 o 
   2  -3   3        9.54       10.20      0.70 o 
   3  -3   3      200.96      202.43      2.72 o 
   4  -3   3      144.29      143.57      3.92 o 
   5  -3   3      567.44      555.77      7.17 o 
   6  -3   3       37.44       43.32      2.53 o 
   7  -3   3      222.43      228.63      5.75 o 
   8  -3   3      208.88      222.81      7.01 o 
   9  -3   3      115.87      119.39      4.67 o 
  10  -3   3        0.03       -0.82      1.66 o 
 -11  -2   3       31.82       34.20      4.39 o 
 -10  -2   3       20.92       21.22      3.08 o 
  -9  -2   3        0.31       -0.70      2.26 o 
  -8  -2   3       44.04       50.03      3.72 o 
  -7  -2   3       37.73       35.63      1.70 o 
  -6  -2   3       96.01       96.14      1.84 o 
  -5  -2   3       57.97       55.37      1.31 o 
  -4  -2   3     1127.76     1132.85      8.21 o 
  -3  -2   3      220.99      208.30      2.08 o 
  -2  -2   3      203.18      224.04      2.22 o 
  -1  -2   3        5.56        9.72      0.51 o 
   0  -2   3      137.94      143.74      1.79 o 
   1  -2   3     1528.04     1562.14     10.73 o 
   2  -2   3       61.29       83.43      2.00 o 
   3  -2   3      377.97      369.76      4.50 o 
   4  -2   3       87.22       79.22      1.99 o 
   5  -2   3      213.57      215.87      3.60 o 
   6  -2   3        1.15        2.16      0.82 o 
   7  -2   3       31.33       32.33      2.65 o 
   8  -2   3        4.92        2.46      1.29 o 
   9  -2   3      119.54      120.85      4.53 o 
  10  -2   3       55.19       52.91      4.28 o 
  11  -2   3        8.32        6.84      1.66 o 
 -10  -1   3       99.16      110.12      5.19 o 
  -9  -1   3      110.17      113.46      3.92 o 
  -8  -1   3       98.16      104.69      3.08 o 
  -7  -1   3       92.50       85.29      2.04 o 
  -6  -1   3     1813.49     1782.86     10.65 o 
  -5  -1   3      344.10      343.27      3.01 o 
  -4  -1   3     3781.42     3824.39     21.26 o 
  -3  -1   3      470.11      476.33      3.62 o 
  -2  -1   3      156.04      136.84      1.93 o 
  -1  -1   3       96.44      101.51      1.47 o 
   0  -1   3        2.68        3.18      0.37 o 
   1  -1   3        3.76        7.21      0.55 o 
   2  -1   3      289.07      260.38      2.94 o 
   3  -1   3     1615.28     1689.51     12.76 o 
   4  -1   3      499.41      520.13      5.32 o 
   5  -1   3      220.03      203.04      2.90 o 
   6  -1   3        2.82        2.20      0.71 o 
   7  -1   3      181.05      189.70      3.67 o 
   8  -1   3       13.03       14.46      1.43 o 
   9  -1   3      127.57      121.39      3.81 o 
  10  -1   3        0.50        1.45      1.27 o 
  11  -1   3        0.59        3.39      1.43 o 
 -10   0   3        0.03        0.76      2.36 o 
  -9   0   3       19.51       17.41      1.95 o 
  -8   0   3      163.83      150.99      4.18 o 
  -7   0   3       33.11       27.81      1.05 o 
  -6   0   3        3.58        2.81      0.46 o 
  -5   0   3       66.14       65.09      1.14 o 
  -4   0   3      118.47       84.66      1.18 o 
  -3   0   3      122.95       90.97      1.70 o 
  -2   0   3      116.22      116.85      1.84 o 
  -1   0   3        0.01        2.23      0.30 o 
   0   0   3      995.16      950.28      7.00 o 
   1   0   3      624.36      586.60      4.86 o 
   2   0   3        2.06        6.52      0.49 o 
   3   0   3      364.40      394.77      3.72 o 
   4   0   3      498.60      520.17      4.79 o 
   5   0   3       35.09       32.64      1.20 o 
   6   0   3      131.13      127.66      2.23 o 
   7   0   3        1.57        3.11      0.80 o 
   8   0   3       59.54       55.32      2.51 o 
   9   0   3       25.22       24.25      1.68 o 
  10   0   3        0.08        1.20      1.22 o 
  11   0   3       16.20       17.48      1.85 o 
 -11   1   3       20.07       17.02      4.18 o 
 -10   1   3      127.89      120.79      7.71 o 
  -9   1   3       45.25       41.68      4.68 o 
  -8   1   3        5.24        8.04      1.19 o 
  -7   1   3      115.98      117.40      2.08 o 
  -6   1   3      529.63      497.15      4.30 o 
  -5   1   3       18.94       13.41      0.67 o 
  -4   1   3      108.10      118.66      1.56 o 
  -3   1   3       89.86       81.77      1.19 o 
  -2   1   3      549.58      658.10      4.76 o 
  -1   1   3      485.37      427.39      3.24 o 
   0   1   3     2128.26     2081.13     12.34 o 
   1   1   3      157.24      159.28      1.61 o 
   2   1   3      130.73      128.09      1.46 o 
   3   1   3     1080.06     1119.71      7.12 o 
   4   1   3     1257.12     1278.87      8.24 o 
   5   1   3       15.28       14.01      0.82 o 
   6   1   3       58.94       63.10      1.79 o 
   7   1   3       43.51       53.88      1.53 o 
   8   1   3        3.91        2.87      0.86 o 
   9   1   3        6.60        3.41      0.98 o 
  10   1   3       40.88       48.51      2.16 o 
  11   1   3       16.63       19.72      2.07 o 
 -11   2   3        0.23       -1.44      2.64 o 
 -10   2   3        9.59        7.65      3.11 o 
  -9   2   3       54.67       50.71      5.27 o 
  -8   2   3       96.37      102.13      5.09 o 
  -7   2   3        7.98        6.84      1.22 o 
  -6   2   3      130.43      135.08      2.04 o 
  -5   2   3      448.98      481.90      3.97 o 
  -4   2   3      224.30      222.15      2.36 o 
  -3   2   3       21.91       14.82      0.83 o 
  -2   2   3       18.38       11.27      0.62 o 
  -1   2   3      937.32      944.14      7.08 o 
   0   2   3       57.65       46.10      0.86 o 
   1   2   3     1314.51     1290.57      9.29 o 
   2   2   3      538.11      504.90      3.59 o 
   3   2   3      100.00      111.03      1.57 o 
   4   2   3      336.79      347.56      3.09 o 
   5   2   3        0.38        0.44      0.40 o 
   6   2   3       57.35       60.41      1.35 o 
   7   2   3        1.88       -0.16      0.52 o 
   8   2   3      147.58      155.71      2.92 o 
   9   2   3       39.50       35.80      2.44 o 
  10   2   3       17.57       17.05      1.65 o 
  11   2   3        6.67        7.01      1.49 o 
 -11   3   3       86.65       93.46      7.62 o 
 -10   3   3      149.62      134.05      8.51 o 
  -9   3   3        9.12       13.15      2.34 o 
  -8   3   3       55.28       52.77      2.63 o 
  -7   3   3       57.51       51.95      5.19 o 
  -6   3   3       44.11       40.47      2.03 o 
  -5   3   3       96.43       91.08      1.81 o 
  -4   3   3        6.01        9.02      0.65 o 
  -3   3   3      191.98      197.84      2.31 o 
  -2   3   3       12.19        8.63      0.51 o 
  -1   3   3       32.03       35.95      0.90 o 
   0   3   3     7171.89     7581.79     49.90 o 
   1   3   3      950.75     1033.14      7.19 o 
   2   3   3      440.85      464.59      4.08 o 
   3   3   3      654.59      637.28      4.74 o 
   4   3   3      952.01      978.01      6.55 o 
   5   3   3        2.77        2.74      0.50 o 
   6   3   3       61.36       65.75      1.37 o 
   7   3   3        9.41       12.96      1.13 o 
   8   3   3       58.79       62.51      2.18 o 
   9   3   3       13.74       15.01      1.47 o 
  10   3   3       17.81       12.89      1.53 o 
  11   3   3        7.37        7.59      1.51 o 
 -11   4   3       10.21       13.95      4.51 o 
 -10   4   3       12.23       12.02      3.69 o 
  -9   4   3       52.51       58.22      4.09 o 
  -8   4   3       17.86       25.05      2.18 o 
  -7   4   3        2.76        2.50      1.01 o 
  -6   4   3        1.34        0.07      0.74 o 
  -5   4   3      202.98      218.21      3.22 o 
  -4   4   3      500.83      490.96      6.09 o 
  -3   4   3      175.36      179.18      2.36 o 
  -2   4   3      655.86      688.77      5.61 o 
  -1   4   3      427.92      456.80      3.99 o 
   0   4   3      123.33      129.01      1.64 o 
   1   4   3       27.70       16.23      0.61 o 
   2   4   3      158.41      141.81      1.67 o 
   3   4   3      706.02      759.30      5.78 o 
   4   4   3       71.74       71.81      1.19 o 
   5   4   3       29.39       22.12      0.83 o 
   6   4   3      176.95      179.76      3.21 o 
   7   4   3        3.32        2.69      1.16 o 
   8   4   3        1.49        1.98      1.17 o 
   9   4   3       30.58       30.84      2.29 o 
  10   4   3       97.70      103.30      4.09 o 
  11   4   3       21.53       18.94      3.55 o 
 -10   5   3       10.10       11.01      2.68 o 
  -9   5   3       70.25       77.57      4.73 o 
  -8   5   3       12.04       14.03      1.91 o 
  -7   5   3      187.61      196.17      5.05 o 
  -6   5   3       45.49       43.76      2.37 o 
  -5   5   3       41.06       35.80      1.66 o 
  -4   5   3       79.05       71.01      1.65 o 
  -3   5   3      356.93      379.92      4.00 o 
  -2   5   3      104.15       96.68      1.72 o 
  -1   5   3       54.47       69.31      1.80 o 
   0   5   3      650.98      732.00      5.37 o 
   1   5   3      122.85      132.74      1.61 o 
   2   5   3       50.96       75.62      1.03 o 
   3   5   3       34.87       50.25      1.40 o 
   4   5   3        7.23       10.29      0.75 o 
   5   5   3        4.88        6.42      1.56 o 
   6   5   3       40.48       36.25      2.04 o 
   7   5   3       57.55       57.16      2.57 o 
   8   5   3       89.60       87.62      3.20 o 
   9   5   3        5.76        5.83      1.58 o 
  10   5   3      188.13      194.26      5.21 o 
  11   5   3        9.63        7.31      1.93 o 
 -10   6   3        3.16        2.52      2.34 o 
  -9   6   3        2.43        3.65      2.05 o 
  -8   6   3        4.23        1.00      1.20 o 
  -7   6   3      114.35      104.31      3.91 o 
  -6   6   3       78.61       71.23      3.01 o 
  -5   6   3       99.86       99.28      3.61 o 
  -4   6   3      295.10      270.05      4.41 o 
  -3   6   3      139.50      128.98      2.26 o 
  -2   6   3      210.53      186.75      2.64 o 
  -1   6   3       16.49       20.81      0.79 o 
   0   6   3      870.22      851.87      6.25 o 
   1   6   3      191.71      184.52      2.23 o 
   2   6   3      276.54      286.80      3.94 o 
   3   6   3        3.32        1.59      0.85 o 
   4   6   3       61.41       55.04      2.16 o 
   5   6   3       40.57       37.51      1.99 o 
   6   6   3      236.85      234.61      4.74 o 
   7   6   3        4.90        2.88      1.23 o 
   8   6   3        6.34        5.94      1.50 o 
   9   6   3      111.42      115.78      4.15 o 
  10   6   3       20.69       23.16      2.42 o 
  -9   7   3       40.91       36.60      3.97 o 
  -8   7   3        1.59        0.54      1.60 o 
  -7   7   3       49.02       56.23      3.22 o 
  -6   7   3      131.66      134.17      4.30 o 
  -5   7   3      494.42      439.21      7.88 o 
  -4   7   3       31.88       27.99      1.65 o 
  -3   7   3        0.11       -0.52      0.60 o 
  -2   7   3      329.37      338.79      6.96 o 
  -1   7   3      216.40      199.81      3.02 o 
   0   7   3       30.68       24.87      0.97 o 
   1   7   3       70.69       78.47      1.49 o 
   2   7   3      532.30      502.70      5.52 o 
   3   7   3       41.62       42.22      1.94 o 
   4   7   3       52.43       49.37      2.92 o 
   5   7   3      230.42      222.22      4.53 o 
   6   7   3        4.11        3.45      1.21 o 
   7   7   3       17.09       17.69      1.82 o 
   8   7   3       43.98       40.55      2.56 o 
   9   7   3       12.06       11.99      2.11 o 
  10   7   3        0.19       -0.27      1.69 o 
  -9   8   3       10.82       11.09      2.25 o 
  -8   8   3       31.88       31.91      2.98 o 
  -7   8   3       16.41       15.30      2.19 o 
  -6   8   3        0.79       -0.58      1.00 o 
  -5   8   3        0.09        0.21      0.96 o 
  -4   8   3       36.02       40.82      2.05 o 
  -3   8   3      154.91      149.04      5.45 o 
  -2   8   3        0.00        0.28      0.62 o 
  -1   8   3       50.18       50.52      1.67 o 
   0   8   3      183.72      188.46      2.94 o 
   1   8   3      339.44      369.55      7.97 o 
   2   8   3     1495.30     1550.06     15.55 o 
   3   8   3       41.37       40.54      2.06 o 
   4   8   3        2.78        3.42      1.13 o 
   5   8   3      313.51      317.08      5.74 o 
   6   8   3      157.88      153.77      4.08 o 
   7   8   3       35.51       38.14      2.45 o 
   8   8   3       36.79       33.06      2.44 o 
   9   8   3       71.01       77.98      5.31 o 
  10   8   3       43.94       46.43      3.63 o 
  -8   9   3        6.13        4.25      1.75 o 
  -7   9   3        1.29        2.13      1.42 o 
  -6   9   3       39.02       37.39      2.90 o 
  -5   9   3      235.41      220.32      5.86 o 
  -4   9   3        0.52       -0.52      0.86 o 
  -3   9   3       56.29       43.51      2.16 o 
  -2   9   3      155.03      172.23      3.91 o 
  -1   9   3      249.80      278.26      4.94 o 
   0   9   3        8.55        9.42      1.60 o 
   1   9   3       33.75       35.26      1.67 o 
   2   9   3       59.65       55.75      2.36 o 
   3   9   3       33.08       34.05      2.04 o 
   4   9   3      121.00      123.98      3.58 o 
   5   9   3       23.60       22.97      1.94 o 
   6   9   3       14.70       12.43      1.75 o 
   7   9   3       13.14       12.31      1.83 o 
   8   9   3        8.42        9.95      1.88 o 
   9   9   3        1.40        1.16      1.50 o 
  -7  10   3        0.31        1.34      1.51 o 
  -6  10   3      156.77      149.54      5.26 o 
  -5  10   3       88.53       77.72      3.69 o 
  -4  10   3        9.46        6.79      2.22 o 
  -3  10   3        0.35        0.13      0.91 o 
  -2  10   3       73.51       65.96      2.67 o 
  -1  10   3       45.01       44.30      2.70 o 
   0  10   3       26.44       24.38      2.22 o 
   1  10   3       76.41       83.69      3.52 o 
   2  10   3      147.95      141.33      3.29 o 
   3  10   3        1.38        1.96      1.02 o 
   4  10   3      141.23      133.52      3.48 o 
   5  10   3       38.27       36.21      2.13 o 
   6  10   3        1.03        0.90      1.13 o 
   7  10   3        7.34        6.19      1.44 o 
   8  10   3       19.28       18.02      2.37 o 
  -6  11   3       89.46       86.58      4.50 o 
  -5  11   3       13.93       11.25      2.03 o 
  -4  11   3        7.33        8.12      1.74 o 
  -3  11   3       17.83       15.47      2.63 o 
  -2  11   3       14.79       10.80      2.12 o 
  -1  11   3        0.35        1.93      1.30 o 
   0  11   3        0.14       -0.15      1.12 o 
   1  11   3       12.61       16.49      2.28 o 
   2  11   3       20.08       21.38      3.42 o 
   3  11   3       10.04       10.02      1.59 o 
   4  11   3       11.50       12.91      1.62 o 
   5  11   3        0.02        1.44      1.19 o 
   6  11   3       11.00        8.17      1.58 o 
   7  11   3       15.00       15.01      2.18 o 
  -4  12   3       90.20      102.10      7.09 o 
  -3  12   3       23.72       19.18      4.99 o 
  -2  12   3       11.78       11.05      2.39 o 
  -1  12   3       27.61       23.47      2.58 o 
   0  12   3       63.45       62.88      3.66 o 
   1  12   3       52.25       52.85      3.38 o 
   2  12   3        4.86        7.75      1.85 o 
   3  12   3        0.41        1.08      1.52 o 
   4  12   3       32.74       37.35      4.48 o 
   5  12   3        3.20        3.83      1.38 o 
   6  12   3       38.79       47.26      2.73 o 
  -2  13   3        8.73        7.29      2.40 o 
  -1  13   3        0.03        0.77      1.61 o 
   0  13   3       12.58       14.42      2.43 o 
   1  13   3        0.08        1.51      1.62 o 
   2  13   3        1.56        2.35      1.74 o 
   3  13   3       14.94       16.35      2.53 o 
   4  13   3        3.20        4.32      1.83 o 
  -2 -11   4        2.30        4.87      3.14 o 
  -1 -11   4        3.21       -0.07      1.75 o 
   0 -11   4        7.05       11.03      2.71 o 
   1 -11   4       12.06        9.81      2.65 o 
  -5 -10   4        2.11        1.99      2.39 o 
  -4 -10   4        2.12        0.47      2.29 o 
  -3 -10   4        0.70        1.29      2.38 o 
  -2 -10   4        4.05        2.36      1.87 o 
  -1 -10   4        1.37        3.05      2.12 o 
   0 -10   4        1.84        1.63      2.63 o 
   1 -10   4        0.49        0.20      1.45 o 
   2 -10   4        9.82       18.15      5.07 o 
   3 -10   4        3.71        4.75      1.84 o 
   4 -10   4       11.21       15.80      2.51 o 
  -7  -9   4       32.07       29.01      4.03 o 
  -6  -9   4        5.67        4.01      2.60 o 
  -5  -9   4        0.46       -1.90      2.10 o 
  -4  -9   4        1.96       -0.68      1.82 o 
  -3  -9   4       10.80       13.20      2.70 o 
  -2  -9   4       63.00       68.29      3.49 o 
  -1  -9   4       32.80       30.89      3.19 o 
   0  -9   4        1.86        2.60      1.73 o 
   1  -9   4        0.62        0.33      1.30 o 
   2  -9   4       19.10       21.21      2.41 o 
   3  -9   4        0.48       -2.06      1.09 o 
   4  -9   4        3.53        2.58      1.45 o 
   5  -9   4       20.03       12.23      1.98 o 
  -8  -8   4        0.03        0.13      2.27 o 
  -7  -8   4        4.53        1.66      2.38 o 
  -6  -8   4        7.66        4.83      2.51 o 
  -5  -8   4        7.03        6.61      2.46 o 
  -4  -8   4        0.57        0.97      1.88 o 
  -3  -8   4        0.47        0.73      1.91 o 
  -2  -8   4       18.09       27.25      2.30 o 
  -1  -8   4       21.88       17.44      2.05 o 
   0  -8   4      129.89      125.97      3.52 o 
   1  -8   4        7.56        9.81      1.45 o 
   2  -8   4        5.69        6.56      1.65 o 
   3  -8   4       22.42       20.26      2.18 o 
   4  -8   4        5.25        8.30      1.56 o 
   5  -8   4       18.96       24.58      2.29 o 
   6  -8   4        3.80        3.91      1.54 o 
   7  -8   4        0.96        1.32      1.54 o 
  -8  -7   4        0.59        1.27      5.98 o 
  -7  -7   4        0.84       -1.99      3.09 o 
  -6  -7   4        4.11        3.75      2.09 o 
  -5  -7   4        2.40       -0.99      1.64 o 
  -4  -7   4        0.00       -2.80      1.60 o 
  -3  -7   4       12.71       11.08      2.75 o 
  -2  -7   4        4.97        7.47      1.47 o 
  -1  -7   4       34.68       40.16      2.02 o 
   0  -7   4      603.03      586.35      6.93 o 
   1  -7   4        3.76        2.23      0.96 o 
   2  -7   4       22.76       21.27      2.16 o 
   3  -7   4       26.45       27.61      2.01 o 
   4  -7   4        3.80        2.79      1.19 o 
   5  -7   4       31.41       30.26      2.28 o 
   6  -7   4       28.95       29.18      2.44 o 
   7  -7   4       29.68       29.45      4.79 o 
   8  -7   4        3.44        5.31      1.70 o 
  -9  -6   4        9.36        4.70      2.07 o 
  -8  -6   4        1.78        3.56      1.94 o 
  -7  -6   4       24.94       23.74      2.59 o 
  -6  -6   4       23.79       20.38      2.54 o 
  -5  -6   4        5.24        5.65      4.13 o 
  -4  -6   4       67.02       61.61      3.80 o 
  -3  -6   4        0.13        3.33      1.20 o 
  -2  -6   4       46.83       51.84      1.94 o 
  -1  -6   4      343.49      334.13      3.96 o 
   0  -6   4       30.02       28.00      1.29 o 
   1  -6   4        0.79        4.88      1.20 o 
   2  -6   4        3.65        5.05      1.00 o 
   3  -6   4       53.57       44.65      2.24 o 
   4  -6   4       62.11       56.88      2.60 o 
   5  -6   4        2.91        1.31      1.07 o 
   6  -6   4        6.47        5.45      1.38 o 
   7  -6   4       10.69       11.32      1.86 o 
   8  -6   4       33.89       28.65      2.59 o 
 -10  -5   4        0.20       -0.33      2.13 o 
  -9  -5   4        3.82        2.99      2.17 o 
  -8  -5   4      168.71      155.70      5.27 o 
  -7  -5   4       17.12       16.79      2.84 o 
  -6  -5   4        0.01        0.88      1.26 o 
  -5  -5   4        9.31        7.16      1.60 o 
  -4  -5   4       19.63       18.88      1.68 o 
  -3  -5   4      108.67      106.68      2.17 o 
  -2  -5   4        0.37        0.42      0.53 o 
  -1  -5   4        6.80        6.01      0.74 o 
   0  -5   4       66.82       62.47      1.63 o 
   1  -5   4      157.07      157.80      2.59 o 
   2  -5   4      479.07      470.22      5.74 o 
   3  -5   4       16.48       16.69      1.27 o 
   4  -5   4      179.76      177.01      4.09 o 
   5  -5   4       46.92       41.42      2.32 o 
   6  -5   4       41.59       38.20      2.83 o 
   7  -5   4       10.92        8.68      1.56 o 
   8  -5   4        7.32        5.83      1.87 o 
   9  -5   4        1.34        1.51      1.92 o 
 -10  -4   4       24.63       23.98      3.56 o 
  -9  -4   4       12.13        8.26      4.13 o 
  -8  -4   4      133.08      125.34      7.13 o 
  -7  -4   4       17.66       17.55      2.11 o 
  -6  -4   4       10.86       11.58      1.73 o 
  -5  -4   4      120.16      106.04      3.63 o 
  -4  -4   4      152.11      138.71      2.40 o 
  -3  -4   4        1.88        2.64      0.60 o 
  -2  -4   4      123.21      126.69      1.97 o 
  -1  -4   4     1009.80     1048.44      8.09 o 
   0  -4   4      373.78      376.43      3.93 o 
   1  -4   4       55.32       59.97      1.53 o 
   2  -4   4      241.15      244.42      3.50 o 
   3  -4   4      262.19      248.25      3.89 o 
   4  -4   4      174.29      165.35      3.21 o 
   5  -4   4       92.34       82.85      4.52 o 
   6  -4   4       16.57       16.72      1.72 o 
   7  -4   4      125.20      127.04      4.56 o 
   8  -4   4      109.80      109.76      4.55 o 
   9  -4   4        0.34        0.21      1.50 o 
  10  -4   4        4.99        5.33      1.95 o 
 -10  -3   4        5.33        2.96      2.22 o 
  -9  -3   4        0.02       -0.88      2.75 o 
  -8  -3   4      112.96      116.21      4.24 o 
  -7  -3   4      116.04      123.08      6.69 o 
  -6  -3   4      331.76      316.64      6.05 o 
  -5  -3   4       12.33       14.30      1.03 o 
  -4  -3   4       56.73       51.13      1.42 o 
  -3  -3   4      161.07      167.52      2.07 o 
  -2  -3   4       40.49       45.73      1.08 o 
  -1  -3   4       16.83       19.04      0.79 o 
   0  -3   4      311.34      373.28      3.70 o 
   1  -3   4      154.28      158.18      2.28 o 
   2  -3   4       19.48       19.67      0.95 o 
   3  -3   4        0.01        0.25      0.49 o 
   4  -3   4      629.34      608.14      7.52 o 
   5  -3   4      181.90      171.57      3.70 o 
   6  -3   4        0.03       -1.24      0.91 o 
   7  -3   4       43.70       42.62      2.83 o 
   8  -3   4       31.28       33.24      2.76 o 
   9  -3   4       86.01       93.18      4.29 o 
  10  -3   4        9.21        6.73      3.36 o 
 -11  -2   4        4.12        2.65      5.35 o 
 -10  -2   4       50.07       45.88      4.02 o 
  -9  -2   4       15.58       12.59      2.51 o 
  -8  -2   4       92.87       89.66      4.44 o 
  -7  -2   4       20.79       18.36      1.70 o 
  -6  -2   4      115.68      108.81      2.42 o 
  -5  -2   4      277.97      271.45      3.70 o 
  -4  -2   4       65.40       65.49      2.16 o 
  -3  -2   4      278.55      277.28      3.46 o 
  -2  -2   4      518.24      551.28      4.45 o 
  -1  -2   4      174.07      190.53      2.42 o 
   0  -2   4      121.12      136.64      1.89 o 
   1  -2   4      922.39     1027.62      7.76 o 
   2  -2   4      133.96      149.31      2.60 o 
   3  -2   4       49.25       56.36      1.56 o 
   4  -2   4       99.19      103.62      2.21 o 
   5  -2   4      592.94      566.19      7.34 o 
   6  -2   4        8.61        7.63      1.14 o 
   7  -2   4       95.97      105.31      4.04 o 
   8  -2   4      123.09      124.66      4.43 o 
   9  -2   4       55.04       54.48      4.40 o 
  10  -2   4        1.50        0.94      1.33 o 
 -10  -1   4        7.61        6.91      2.31 o 
  -9  -1   4       24.85       17.40      2.59 o 
  -8  -1   4      100.86      114.29      3.79 o 
  -7  -1   4       19.20       22.33      3.47 o 
  -6  -1   4        1.34        1.60      0.69 o 
  -5  -1   4       43.59       37.94      1.35 o 
  -4  -1   4      136.15      109.39      1.81 o 
  -3  -1   4       10.53       14.95      1.10 o 
  -2  -1   4        7.43        8.93      0.52 o 
  -1  -1   4      211.19      173.47      2.03 o 
   0  -1   4      881.80      902.22      6.65 o 
   1  -1   4      195.18      222.15      2.84 o 
   2  -1   4       47.09       61.63      1.45 o 
   3  -1   4      209.56      253.55      3.26 o 
   4  -1   4       28.97       23.79      1.19 o 
   5  -1   4      425.86      406.74      4.91 o 
   6  -1   4        0.50        0.61      0.74 o 
   7  -1   4        2.99        2.23      0.97 o 
   8  -1   4      184.99      174.13      4.26 o 
   9  -1   4       77.52       73.69      3.16 o 
  10  -1   4       66.12       62.93      2.92 o 
  11  -1   4        8.71        8.03      2.21 o 
  -9   0   4       33.87       41.15      2.69 o 
  -8   0   4       30.75       30.12      2.23 o 
  -7   0   4      253.22      246.47      5.24 o 
  -6   0   4      495.41      463.85      4.94 o 
  -5   0   4      108.42      105.12      1.35 o 
  -4   0   4      871.94      917.70      6.79 o 
  -3   0   4      788.96      762.86      7.25 o 
  -2   0   4     1436.46     1437.01     11.95 o 
  -1   0   4       16.49       12.64      0.49 o 
   0   0   4      456.26      445.85      3.65 o 
   1   0   4        0.78       -0.13      0.33 o 
   2   0   4      506.53      593.33      5.36 o 
   3   0   4      143.46      161.77      2.25 o 
   4   0   4       88.29       90.24      1.79 o 
   5   0   4       43.05       41.28      1.88 o 
   6   0   4        0.55        0.03      0.61 o 
   7   0   4       27.92       32.97      2.52 o 
   8   0   4      122.05      118.55      2.69 o 
   9   0   4        1.62        0.91      0.87 o 
  10   0   4        0.15        0.88      1.16 o 
  11   0   4        0.91       -0.06      1.31 o 
 -10   1   4        1.24        5.87      2.69 o 
  -9   1   4       63.24       63.53      5.76 o 
  -8   1   4      130.67      147.29      6.44 o 
  -7   1   4        3.29        1.61      1.01 o 
  -6   1   4        1.81        1.40      0.48 o 
  -5   1   4        8.71        7.23      0.58 o 
  -4   1   4      400.46      378.28      3.45 o 
  -3   1   4       55.04       81.66      1.15 o 
  -2   1   4        1.13        0.04      0.28 o 
  -1   1   4       84.55       92.78      1.21 o 
   0   1   4       45.62       33.41      0.81 o 
   1   1   4      310.99      292.52      2.44 o 
   2   1   4       21.47       18.45      0.66 o 
   3   1   4      560.19      590.76      4.72 o 
   4   1   4       68.18       61.68      1.29 o 
   5   1   4      367.85      364.79      3.57 o 
   6   1   4      129.81      121.00      2.09 o 
   7   1   4        0.19        0.04      0.66 o 
   8   1   4       62.11       63.83      1.99 o 
   9   1   4      150.76      150.41      3.16 o 
  10   1   4      105.30      102.86      2.82 o 
  11   1   4       40.55       36.58      2.59 o 
 -11   2   4       15.93       12.89      4.09 o 
 -10   2   4      106.49      117.91      7.93 o 
  -9   2   4        4.87        7.29      2.72 o 
  -8   2   4        4.91        2.89      2.14 o 
  -7   2   4       15.07       19.03      1.64 o 
  -6   2   4      669.57      671.84      7.59 o 
  -5   2   4        2.99        1.13      0.41 o 
  -4   2   4       22.93       23.30      0.84 o 
  -3   2   4       79.39       69.94      1.34 o 
  -2   2   4       25.29       21.86      0.73 o 
  -1   2   4        2.54        1.01      0.38 o 
   0   2   4       20.57       23.49      0.73 o 
   1   2   4      126.11      144.24      1.66 o 
   2   2   4       16.46        9.44      0.56 o 
   3   2   4      633.71      595.91      4.69 o 
   4   2   4      188.78      175.17      2.12 o 
   5   2   4       83.61       94.57      1.69 o 
   6   2   4       65.43       75.90      1.55 o 
   7   2   4       63.04       75.53      1.66 o 
   8   2   4        8.16        6.05      0.97 o 
   9   2   4        7.94        4.63      1.01 o 
  10   2   4        1.22        3.65      1.27 o 
  11   2   4        0.53        1.42      1.23 o 
 -11   3   4        5.29        6.17      3.61 o 
 -10   3   4       27.06       22.22      4.56 o 
  -9   3   4       48.14       57.97      5.83 o 
  -8   3   4       73.47       73.82      8.70 o 
  -7   3   4       12.21       10.44      1.78 o 
  -6   3   4        3.40        3.31      0.91 o 
  -5   3   4       19.35       22.76      1.09 o 
  -4   3   4       27.16       31.86      1.14 o 
  -3   3   4       42.14       60.50      1.32 o 
  -2   3   4       26.28       20.53      0.82 o 
  -1   3   4        6.82        4.66      0.40 o 
   0   3   4      104.89      109.39      1.50 o 
   1   3   4      876.25     1063.49      7.57 o 
   2   3   4      849.24      877.67      6.56 o 
   3   3   4      195.22      231.29      2.45 o 
   4   3   4      115.43      113.85      1.67 o 
   5   3   4      299.44      276.21      2.94 o 
   6   3   4      287.42      276.29      2.96 o 
   7   3   4        0.39        0.96      0.69 o 
   8   3   4        1.96        5.82      0.99 o 
   9   3   4      148.62      144.14      3.95 o 
  10   3   4       13.66       11.99      1.55 o 
  11   3   4       86.48       96.19      3.24 o 
 -10   4   4       49.69       55.68      6.43 o 
  -9   4   4       49.61       59.73      6.11 o 
  -8   4   4        2.48        2.31      1.42 o 
  -7   4   4       26.26       34.01      2.18 o 
  -6   4   4       55.17       53.47      3.31 o 
  -5   4   4      103.02      118.15      3.65 o 
  -4   4   4      278.91      286.48      3.30 o 
  -3   4   4       14.16       16.24      0.65 o 
  -2   4   4       80.51      114.09      1.57 o 
  -1   4   4       25.91       22.83      0.90 o 
   0   4   4     1544.15     1705.76     12.29 o 
   1   4   4        5.41        5.66      0.49 o 
   2   4   4      723.99      758.07      5.86 o 
   3   4   4      639.15      637.27      5.23 o 
   4   4   4     1069.64     1100.17      8.30 o 
   5   4   4       31.59       36.31      1.36 o 
   6   4   4      154.26      156.39      2.86 o 
   7   4   4      369.29      377.32      5.66 o 
   8   4   4      100.65       94.02      3.88 o 
   9   4   4        3.86        1.84      1.17 o 
  10   4   4      116.45      127.28      4.29 o 
  11   4   4       12.83       14.35      2.21 o 
 -10   5   4       26.73       29.13      5.35 o 
  -9   5   4        0.42        1.79      1.69 o 
  -8   5   4        8.02        6.61      2.18 o 
  -7   5   4       89.51       92.90      5.54 o 
  -6   5   4        0.02       -0.62      1.13 o 
  -5   5   4      130.63      140.15      3.69 o 
  -4   5   4       42.62       42.91      1.37 o 
  -3   5   4        0.02        0.82      0.44 o 
  -2   5   4      197.27      185.65      2.44 o 
  -1   5   4      318.05      357.82      3.26 o 
   0   5   4      420.98      424.11      4.19 o 
   1   5   4        8.68       18.48      0.74 o 
   2   5   4      497.23      529.74      4.48 o 
   3   5   4      525.93      606.30      7.69 o 
   4   5   4      122.25      115.07      2.58 o 
   5   5   4      317.15      294.32      5.07 o 
   6   5   4      170.47      161.64      3.91 o 
   7   5   4       38.44       33.50      2.15 o 
   8   5   4       63.95       72.46      4.37 o 
   9   5   4      244.10      246.70      6.15 o 
  10   5   4       41.92       43.24      2.90 o 
  11   5   4       18.94       19.05      2.45 o 
 -10   6   4       35.17       30.57      5.69 o 
  -9   6   4       66.65       68.85      4.77 o 
  -8   6   4        0.69       -0.41      1.52 o 
  -7   6   4        0.44        1.33      1.07 o 
  -6   6   4       81.71       75.83      3.07 o 
  -5   6   4        4.96        1.66      0.96 o 
  -4   6   4       65.60       59.81      3.15 o 
  -3   6   4      105.18      111.35      2.07 o 
  -2   6   4      181.19      163.66      2.44 o 
  -1   6   4        5.28        5.26      0.57 o 
   0   6   4     1313.88     1380.52      9.37 o 
   1   6   4        2.05        1.02      0.37 o 
   2   6   4      148.03      140.35      1.72 o 
   3   6   4      475.17      477.42      7.47 o 
   4   6   4      297.07      309.72      5.10 o 
   5   6   4        6.62        8.62      1.64 o 
   6   6   4       20.10       20.02      2.81 o 
   7   6   4       50.55       54.94      2.64 o 
   8   6   4       53.66       50.84      3.31 o 
   9   6   4       14.13       11.22      1.90 o 
  10   6   4      123.23      119.53      4.31 o 
  -9   7   4       11.69       14.21      2.88 o 
  -8   7   4        0.02        1.87      1.63 o 
  -7   7   4       13.95       12.76      2.17 o 
  -6   7   4        1.84        1.85      1.10 o 
  -5   7   4       65.29       69.85      2.95 o 
  -4   7   4      471.66      464.30      7.84 o 
  -3   7   4      152.23      138.77      2.65 o 
  -2   7   4        6.13        5.25      0.71 o 
  -1   7   4      320.42      330.36      3.78 o 
   0   7   4        1.09        0.75      0.44 o 
   1   7   4      101.25      100.98      1.61 o 
   2   7   4      108.09      104.84      1.85 o 
   3   7   4      107.04      107.50      2.92 o 
   4   7   4      177.20      161.69      3.73 o 
   5   7   4      277.76      271.14      5.10 o 
   6   7   4       97.95       94.82      3.21 o 
   7   7   4       26.76       22.31      2.02 o 
   8   7   4       23.22       20.08      2.07 o 
   9   7   4       41.64       41.99      2.82 o 
  10   7   4      140.88      139.89      7.71 o 
  -9   8   4       28.71       33.68      4.09 o 
  -8   8   4        3.87        4.76      1.61 o 
  -7   8   4        3.12        2.60      1.36 o 
  -6   8   4      121.40      124.35      4.29 o 
  -5   8   4        4.69        5.24      1.30 o 
  -4   8   4        8.11        4.11      1.20 o 
  -3   8   4       55.88       51.70      3.32 o 
  -2   8   4      408.12      404.72      5.00 o 
  -1   8   4       81.81       74.02      1.95 o 
   0   8   4        0.00       -0.53      0.58 o 
   1   8   4      373.68      368.87      6.78 o 
   2   8   4        1.16        2.77      0.98 o 
   3   8   4       14.36       10.37      1.33 o 
   4   8   4       17.50       18.11      1.65 o 
   5   8   4       99.26       95.49      3.15 o 
   6   8   4        4.76        5.76      1.42 o 
   7   8   4        3.08        3.04      1.40 o 
   8   8   4       42.67       40.11      2.67 o 
   9   8   4       23.95       28.28      2.58 o 
  10   8   4        1.52        1.45      1.59 o 
  -8   9   4       40.78       44.69      3.46 o 
  -7   9   4        2.46        0.97      1.43 o 
  -6   9   4       76.59       67.96      3.78 o 
  -5   9   4      125.07      113.83      4.15 o 
  -4   9   4      213.13      206.04      8.41 o 
  -3   9   4       44.55       40.20      2.75 o 
  -2   9   4       50.20       46.96      2.16 o 
  -1   9   4       68.01       65.02      2.49 o 
   0   9   4       31.92       39.33      3.87 o 
   1   9   4       69.67       80.43      2.69 o 
   2   9   4      589.92      567.44      7.83 o 
   3   9   4      170.04      166.79      5.01 o 
   4   9   4      580.26      564.46      8.20 o 
   5   9   4      103.38      102.81      3.92 o 
   6   9   4      130.92      127.94      5.21 o 
   7   9   4       71.50       72.06      3.30 o 
   8   9   4       43.77       41.36      2.79 o 
   9   9   4       16.65       15.50      2.18 o 
  -7  10   4       11.09        7.08      3.12 o 
  -6  10   4        7.04        6.64      2.68 o 
  -5  10   4       26.48       28.86      2.65 o 
  -4  10   4        2.51        1.86      1.39 o 
  -3  10   4       74.59       59.99      3.07 o 
  -2  10   4       39.13       34.16      2.05 o 
  -1  10   4      121.50      134.74      7.03 o 
   0  10   4        0.09        0.85      1.15 o 
   1  10   4      154.79      149.76      4.58 o 
   2  10   4      172.86      178.46      4.22 o 
   3  10   4        2.17        3.17      1.23 o 
   4  10   4        4.55        2.90      1.22 o 
   5  10   4      149.80      144.89      4.21 o 
   6  10   4        8.29        7.55      1.63 o 
   7  10   4        3.84        4.29      1.77 o 
   8  10   4        6.74        8.48      1.90 o 
  -6  11   4       22.59       16.77      3.71 o 
  -5  11   4       45.93       34.83      3.03 o 
  -4  11   4        8.51        3.91      1.51 o 
  -3  11   4        4.78        3.84      1.38 o 
  -2  11   4       38.97       32.69      3.32 o 
  -1  11   4        9.77        8.53      1.69 o 
   0  11   4       16.36       17.59      2.15 o 
   1  11   4        2.85        4.15      1.52 o 
   2  11   4       11.66       12.38      2.36 o 
   3  11   4       35.84       30.98      1.97 o 
   4  11   4      362.84      363.96      6.07 o 
   5  11   4       94.88       94.92      3.21 o 
   6  11   4       63.56       61.52      2.87 o 
   7  11   4        0.43        0.71      1.31 o 
  -5  12   4       22.84       20.87      2.73 o 
  -4  12   4       74.47       81.51      5.12 o 
  -3  12   4        1.10        1.76      2.72 o 
  -2  12   4        3.43        4.08      1.87 o 
  -1  12   4        2.82        0.67      1.41 o 
   0  12   4        1.54        1.81      2.17 o 
   1  12   4        3.80        3.91      1.81 o 
   2  12   4        0.05       -1.15      1.27 o 
   3  12   4        7.02        6.54      1.81 o 
   4  12   4       20.17       22.05      2.62 o 
   5  12   4        1.05        2.98      1.45 o 
   6  12   4        4.91        5.17      1.47 o 
  -3  13   4        4.89        7.73      2.56 o 
  -2  13   4       14.36       16.25      3.03 o 
  -1  13   4       24.65       30.45      3.73 o 
   0  13   4       19.56       16.51      2.89 o 
   1  13   4        1.73        7.54      2.02 o 
   2  13   4        2.78        1.90      2.60 o 
   3  13   4       22.65       20.55      2.74 o 
   4  13   4        1.12        5.76      2.42 o 
  -4 -10   5        3.64        4.76      2.64 o 
  -3 -10   5        1.04        2.28      2.29 o 
  -2 -10   5        8.24        6.65      3.41 o 
  -1 -10   5        8.74        9.07      4.14 o 
   0 -10   5        0.14        0.72      1.94 o 
   1 -10   5       25.63       25.38      3.37 o 
   2 -10   5        1.55        1.76      3.80 o 
  -6  -9   5        4.12        7.26      3.07 o 
  -5  -9   5        8.98       13.17      3.22 o 
  -4  -9   5        0.11        0.24      2.15 o 
  -3  -9   5        4.08        5.80      3.63 o 
  -2  -9   5       33.83       30.87      3.55 o 
  -1  -9   5        4.17        5.59      2.21 o 
   0  -9   5       10.63        6.00      2.09 o 
   1  -9   5       10.18       11.54      2.48 o 
   2  -9   5        1.28        0.19      1.36 o 
   3  -9   5        9.93        9.45      1.80 o 
   4  -9   5       29.81       29.93      2.54 o 
  -7  -8   5        2.17        2.08      2.62 o 
  -6  -8   5        5.47        2.80      3.54 o 
  -5  -8   5        0.21       -0.89      3.40 o 
  -4  -8   5        0.06        0.73      2.06 o 
  -3  -8   5        2.22        5.09      2.23 o 
  -2  -8   5      121.56      115.76      5.37 o 
  -1  -8   5        2.61        5.35      1.55 o 
   0  -8   5       36.12       35.89      2.64 o 
   1  -8   5        2.02        3.19      1.22 o 
   2  -8   5        5.49        9.29      1.58 o 
   3  -8   5       32.07       35.17      2.42 o 
   4  -8   5        0.26        0.31      1.25 o 
   5  -8   5        0.03        2.00      1.42 o 
   6  -8   5        3.88        4.58      1.66 o 
  -8  -7   5        0.09        2.32      2.56 o 
  -7  -7   5       64.35       70.57      5.00 o 
  -6  -7   5        3.53        2.70      2.35 o 
  -5  -7   5       44.34       32.12      3.51 o 
  -4  -7   5        5.07        5.38      4.58 o 
  -3  -7   5        2.36        5.25      2.21 o 
  -2  -7   5       19.30       17.77      2.05 o 
  -1  -7   5      109.21      106.53      3.82 o 
   0  -7   5       48.97       40.33      2.67 o 
   1  -7   5        1.87       -0.16      0.82 o 
   2  -7   5       23.51       20.60      2.97 o 
   3  -7   5       81.55       76.07      3.00 o 
   4  -7   5       20.17       22.74      2.09 o 
   5  -7   5        2.24        1.67      1.31 o 
   6  -7   5        7.96        9.16      1.83 o 
   7  -7   5       26.36       24.91      2.86 o 
  -9  -6   5        0.61        4.14      4.05 o 
  -8  -6   5        2.44        0.00      3.71 o 
  -7  -6   5       31.81       27.58      3.47 o 
  -6  -6   5        1.13        1.11      3.42 o 
  -5  -6   5        0.12       -0.13      1.86 o 
  -4  -6   5        9.17        8.53      2.28 o 
  -3  -6   5       27.75       22.06      2.76 o 
  -2  -6   5       49.04       45.77      2.49 o 
  -1  -6   5        5.08        8.40      1.28 o 
   0  -6   5      648.32      656.08      7.41 o 
   1  -6   5       30.81       33.02      1.69 o 
   2  -6   5      109.21      111.86      2.83 o 
   3  -6   5        1.58        1.70      1.04 o 
   4  -6   5        1.09        1.52      1.03 o 
   5  -6   5       32.37       28.06      2.37 o 
   6  -6   5       29.00       34.09      3.53 o 
   7  -6   5       17.82       15.19      2.11 o 
   8  -6   5       20.57       15.78      2.15 o 
  -9  -5   5        0.57        7.05      3.97 o 
  -8  -5   5        0.20       -2.12      2.88 o 
  -7  -5   5       10.40       14.85      3.33 o 
  -6  -5   5        1.87        0.64      1.83 o 
  -5  -5   5      176.56      158.73      5.77 o 
  -4  -5   5       24.46       25.49      6.13 o 
  -3  -5   5       82.73       99.93      2.23 o 
  -2  -5   5       76.16       73.34      2.01 o 
  -1  -5   5      389.93      375.31      4.21 o 
   0  -5   5      149.82      155.84      2.82 o 
   1  -5   5       14.77       12.79      1.18 o 
   2  -5   5      262.82      250.98      4.09 o 
   3  -5   5      276.40      260.45      4.30 o 
   4  -5   5       19.65       18.63      1.73 o 
   5  -5   5        0.00        2.11      1.10 o 
   6  -5   5        6.82        3.14      1.25 o 
   7  -5   5       94.08       90.67      4.42 o 
   8  -5   5       22.43       25.01      3.23 o 
   9  -5   5       43.44       48.67      6.51 o 
 -10  -4   5        8.13        5.27      3.99 o 
  -9  -4   5        0.94        3.18      3.32 o 
  -8  -4   5       21.85       11.18      3.82 o 
  -7  -4   5       35.78       26.92      5.48 o 
  -6  -4   5        9.58        8.87      2.22 o 
  -5  -4   5        4.41        4.31      1.74 o 
  -4  -4   5       37.51       37.56      1.85 o 
  -3  -4   5       36.40       32.59      1.31 o 
  -2  -4   5        2.60        3.60      0.74 o 
  -1  -4   5        8.99        7.05      0.73 o 
   0  -4   5       95.02       92.59      1.91 o 
   1  -4   5      190.29      202.52      2.94 o 
   2  -4   5      509.54      484.90      5.86 o 
   3  -4   5       41.37       44.44      1.78 o 
   4  -4   5      126.26      131.14      2.99 o 
   5  -4   5       63.13       53.38      2.65 o 
   6  -4   5       28.76       23.05      1.96 o 
   7  -4   5        0.49        1.71      1.20 o 
   8  -4   5       74.11       72.41      3.41 o 
   9  -4   5       42.62       47.27      3.07 o 
 -10  -3   5        0.86       -0.73      3.27 o 
  -9  -3   5        3.21       -0.42      2.90 o 
  -8  -3   5      259.34      234.99     10.72 o 
  -7  -3   5        0.01       -0.08      1.61 o 
  -6  -3   5      144.81      136.42      7.54 o 
  -5  -3   5      158.49      143.21      3.38 o 
  -4  -3   5       31.86       21.76      1.31 o 
  -3  -3   5        1.71        1.90      0.57 o 
  -2  -3   5       59.51       60.90      1.68 o 
  -1  -3   5       56.81       48.72      1.27 o 
   0  -3   5        2.31        2.90      0.59 o 
   1  -3   5       78.10       75.29      2.44 o 
   2  -3   5      108.07      107.49      2.20 o 
   3  -3   5      200.26      183.83      3.27 o 
   4  -3   5      155.79      131.61      2.87 o 
   5  -3   5        4.42        5.13      1.15 o 
   6  -3   5       78.25       87.95      3.60 o 
   7  -3   5      122.43      120.57      4.39 o 
   8  -3   5       32.97       34.72      2.89 o 
   9  -3   5       98.29      113.13      4.78 o 
  10  -3   5        6.41        5.99      2.41 o 
 -10  -2   5        1.44        1.17      3.17 o 
  -9  -2   5        0.02        0.38      2.65 o 
  -8  -2   5       57.48       69.84      5.94 o 
  -7  -2   5       12.13        6.42      3.39 o 
  -6  -2   5       63.58       68.61      2.45 o 
  -5  -2   5       91.58       94.09      2.63 o 
  -4  -2   5      160.39      166.66      3.12 o 
  -3  -2   5       98.75       93.30      1.88 o 
  -2  -2   5        0.87        1.24      0.48 o 
  -1  -2   5      941.11      931.07      7.10 o 
   0  -2   5        5.10        7.67      0.63 o 
   1  -2   5      365.85      407.73      5.19 o 
   2  -2   5       77.67       79.21      1.69 o 
   3  -2   5        0.09       -0.52      0.55 o 
   4  -2   5      269.87      266.89      5.56 o 
   5  -2   5      176.11      182.31      3.90 o 
   6  -2   5       88.75       82.12      2.78 o 
   7  -2   5        2.54        1.42      0.97 o 
   8  -2   5       38.65       42.42      4.29 o 
   9  -2   5       37.34       39.57      3.46 o 
  10  -2   5       37.60       31.45      2.76 o 
 -10  -1   5       53.03       57.21      6.17 o 
  -9  -1   5       14.49       18.05      3.93 o 
  -8  -1   5       21.15       24.64      2.69 o 
  -7  -1   5       54.85       55.16      3.33 o 
  -6  -1   5     1249.12     1258.23     18.12 o 
  -5  -1   5       68.86       61.12      1.95 o 
  -4  -1   5       96.55       96.36      2.25 o 
  -3  -1   5      357.84      370.69      5.10 o 
  -2  -1   5      411.52      434.21      4.21 o 
  -1  -1   5       18.19       21.17      0.70 o 
   0  -1   5      725.61      703.51      6.59 o 
   1  -1   5      489.31      503.80      4.57 o 
   2  -1   5      156.81      160.97      2.52 o 
   3  -1   5       10.24       11.45      0.89 o 
   4  -1   5       26.84       29.22      1.52 o 
   5  -1   5      170.94      152.19      3.43 o 
   6  -1   5       57.46       49.13      2.25 o 
   7  -1   5      290.82      288.66      5.46 o 
   8  -1   5       68.29       72.89      2.62 o 
   9  -1   5       76.40       76.75      4.40 o 
  10  -1   5        0.01        0.44      1.22 o 
  -9   0   5        3.12        1.82      1.69 o 
  -8   0   5       41.56       46.67      4.64 o 
  -7   0   5       17.00       18.81      3.95 o 
  -6   0   5       26.86       33.13      2.60 o 
  -5   0   5      193.53      204.43      3.43 o 
  -4   0   5      117.14      112.26      2.34 o 
  -3   0   5       88.17       97.27      2.05 o 
  -2   0   5      117.34      108.49      2.08 o 
  -1   0   5      262.66      246.67      2.53 o 
   0   0   5       82.37       80.56      1.34 o 
   1   0   5      883.10      960.22      7.21 o 
   2   0   5      432.18      434.88      4.39 o 
   3   0   5       53.39       57.35      1.42 o 
   4   0   5       53.54       50.78      1.37 o 
   5   0   5      162.64      160.35      2.53 o 
   6   0   5       14.30       14.45      1.20 o 
   7   0   5       47.89       41.55      1.81 o 
   8   0   5       12.00        9.93      1.15 o 
   9   0   5       63.02       67.87      2.37 o 
  10   0   5       34.42       34.05      3.04 o 
  11   0   5        4.60        4.32      1.53 o 
 -10   1   5       51.51       64.36      6.31 o 
  -9   1   5        3.85        3.68      2.42 o 
  -8   1   5       76.82       87.21      8.47 o 
  -7   1   5       77.06       68.32      3.49 o 
  -6   1   5      418.23      436.09      8.81 o 
  -5   1   5       59.87       52.28      1.91 o 
  -4   1   5       15.54       23.91      1.08 o 
  -3   1   5      418.76      436.61      4.17 o 
  -2   1   5     1297.34     1248.86      9.53 o 
  -1   1   5       68.55       74.72      1.28 o 
   0   1   5      295.00      288.67      2.87 o 
   1   1   5        8.78       15.80      0.67 o 
   2   1   5       69.29       62.06      1.17 o 
   3   1   5      163.82      172.50      2.11 o 
   4   1   5        7.76        4.30      0.64 o 
   5   1   5       66.67       60.16      1.47 o 
   6   1   5        0.44       -0.17      0.53 o 
   7   1   5       57.99       60.55      1.92 o 
   8   1   5        8.83       12.26      1.18 o 
   9   1   5       41.28       37.42      1.88 o 
  10   1   5        2.46        2.83      1.11 o 
  11   1   5        0.05        0.32      1.46 o 
 -11   2   5        5.12        1.96      3.12 o 
 -10   2   5        4.82        3.98      2.67 o 
  -9   2   5       21.48       21.28      4.06 o 
  -8   2   5        6.91        8.59      2.72 o 
  -7   2   5      306.06      303.36      7.32 o 
  -6   2   5       46.32       47.89      2.15 o 
  -5   2   5       78.49       78.23      1.79 o 
  -4   2   5       88.78       79.56      1.95 o 
  -3   2   5      250.59      291.20      3.12 o 
  -2   2   5        1.12        1.16      0.35 o 
  -1   2   5      808.79      778.79      6.38 o 
   0   2   5       66.29       49.00      1.13 o 
   1   2   5      606.26      608.30      4.62 o 
   2   2   5       58.76       58.61      1.14 o 
   3   2   5        6.81        7.46      0.59 o 
   4   2   5       27.25       27.02      1.24 o 
   5   2   5      485.09      460.33      4.47 o 
   6   2   5        0.94        1.75      0.57 o 
   7   2   5       11.06        7.69      0.90 o 
   8   2   5      116.17      116.17      3.36 o 
   9   2   5       32.07       35.76      1.82 o 
  10   2   5       17.63       19.53      1.82 o 
  11   2   5        9.39       11.35      1.68 o 
 -10   3   5       24.51       25.99      4.89 o 
  -9   3   5        2.05        4.21      2.52 o 
  -8   3   5       10.17       11.59      3.16 o 
  -7   3   5      141.68      125.60      7.17 o 
  -6   3   5       80.15       82.46      3.79 o 
  -5   3   5       72.61       68.02      2.27 o 
  -4   3   5        0.19        1.40      0.43 o 
  -3   3   5        0.03        0.42      0.39 o 
  -2   3   5      421.01      393.65      3.95 o 
  -1   3   5      477.73      461.56      3.90 o 
   0   3   5     2155.97     2328.73     15.29 o 
   1   3   5       29.41       43.07      1.08 o 
   2   3   5       51.52       40.15      1.49 o 
   3   3   5      641.24      632.99      5.08 o 
   4   3   5      592.58      590.09      4.75 o 
   5   3   5        4.36        4.26      0.62 o 
   6   3   5     1091.19     1075.29      7.94 o 
   7   3   5      207.37      207.81      3.37 o 
   8   3   5      166.21      178.67      3.40 o 
   9   3   5        2.94        2.38      1.10 o 
  10   3   5       37.12       44.69      2.37 o 
  11   3   5        5.65        5.45      1.47 o 
 -10   4   5       31.36       33.70      5.44 o 
  -9   4   5       16.05       13.23      3.68 o 
  -8   4   5       53.11       53.79      5.59 o 
  -7   4   5       15.47       10.31      3.78 o 
  -6   4   5      192.07      202.17      4.45 o 
  -5   4   5      140.91      154.76      4.40 o 
  -4   4   5      136.99      141.17      2.38 o 
  -3   4   5        0.67        1.54      0.45 o 
  -2   4   5       95.95       95.26      1.74 o 
  -1   4   5      553.39      579.21      4.77 o 
   0   4   5       16.56       15.31      0.70 o 
   1   4   5     1962.64     2181.83     14.59 o 
   2   4   5      353.08      351.25      3.48 o 
   3   4   5        0.01        0.66      0.48 o 
   4   4   5      311.57      302.36      3.41 o 
   5   4   5      317.81      311.64      3.45 o 
   6   4   5      170.49      168.16      3.08 o 
   7   4   5       54.07       51.84      2.28 o 
   8   4   5      315.65      318.34      5.88 o 
   9   4   5      168.39      169.49      4.20 o 
  10   4   5       43.68       44.04      2.63 o 
  11   4   5       23.05       25.92      2.69 o 
 -10   5   5       25.89       27.33      5.42 o 
  -9   5   5        9.85       10.58      3.58 o 
  -8   5   5       19.98       23.50      2.84 o 
  -7   5   5       68.56       75.75      6.51 o 
  -6   5   5       89.25       81.72      4.83 o 
  -5   5   5       83.11       83.88      2.82 o 
  -4   5   5       12.12       11.89      1.27 o 
  -3   5   5        3.13        1.62      0.44 o 
  -2   5   5       41.27       44.26      1.31 o 
  -1   5   5       19.32       17.99      0.78 o 
   0   5   5     1751.51     1912.53     17.44 o 
   1   5   5      193.43      233.75      2.69 o 
   2   5   5       11.90        8.41      0.71 o 
   3   5   5      356.31      351.17      3.56 o 
   4   5   5      731.40      738.13      7.25 o 
   5   5   5        9.90        8.66      1.07 o 
   6   5   5      413.30      413.16      6.61 o 
   7   5   5      156.82      155.04      4.10 o 
   8   5   5      415.59      405.98      7.21 o 
   9   5   5        3.52        5.37      1.61 o 
  10   5   5        0.54        0.86      1.48 o 
  11   5   5       31.25       33.65      2.93 o 
 -10   6   5       34.06       33.26      5.88 o 
  -9   6   5       41.88       51.88      6.42 o 
  -8   6   5       73.63       86.11      4.88 o 
  -7   6   5        2.14        1.65      1.45 o 
  -6   6   5        0.09        0.69      0.92 o 
  -5   6   5      217.03      212.53      4.85 o 
  -4   6   5      462.73      445.02     11.53 o 
  -3   6   5       53.92       45.38      1.58 o 
  -2   6   5      220.84      196.96      2.71 o 
  -1   6   5     1177.91     1227.28      9.28 o 
   0   6   5     1804.11     1888.04     13.14 o 
   1   6   5       12.56       17.05      0.83 o 
   2   6   5       34.39       38.83      1.11 o 
   3   6   5       86.58       78.44      1.48 o 
   4   6   5      357.34      344.63      5.53 o 
   5   6   5      102.75       96.54      4.25 o 
   6   6   5       31.58       32.33      2.11 o 
   7   6   5       26.96       27.16      2.14 o 
   8   6   5        4.96        4.96      1.51 o 
   9   6   5       94.39      102.48      3.91 o 
  10   6   5       18.35       19.83      2.64 o 
  -9   7   5        1.48        3.16      2.03 o 
  -8   7   5       21.18       28.21      6.36 o 
  -7   7   5      337.39      353.26      9.77 o 
  -6   7   5       52.94       53.77      2.87 o 
  -5   7   5        6.08        2.95      1.13 o 
  -4   7   5        9.63        6.29      1.30 o 
  -3   7   5      191.87      182.56      4.38 o 
  -2   7   5      114.15      103.94      2.07 o 
  -1   7   5       16.12       12.03      0.78 o 
   0   7   5      114.25       92.59      1.68 o 
   1   7   5      177.91      178.60      2.61 o 
   2   7   5      367.85      356.26      3.39 o 
   3   7   5        9.35        9.36      1.25 o 
   4   7   5        1.73        1.87      1.00 o 
   5   7   5      112.58      108.40      4.04 o 
   6   7   5        9.52        5.09      1.33 o 
   7   7   5       77.51       73.57      3.12 o 
   8   7   5        0.08       -1.21      1.16 o 
   9   7   5        1.19       -1.57      1.26 o 
  10   7   5       23.94       18.19      2.39 o 
  -9   8   5        8.84       13.78      2.99 o 
  -8   8   5       12.43       14.08      2.83 o 
  -7   8   5       26.13       20.91      2.30 o 
  -6   8   5        3.41        3.28      1.26 o 
  -5   8   5      139.46      148.24      4.46 o 
  -4   8   5      326.56      300.04      8.50 o 
  -3   8   5       23.64       16.12      1.98 o 
  -2   8   5       84.67       87.81      2.19 o 
  -1   8   5      527.00      548.03      5.53 o 
   0   8   5     3609.97     3678.01     22.93 o 
   1   8   5       51.22       56.37      1.88 o 
   2   8   5      223.10      229.33      5.66 o 
   3   8   5      392.36      395.49      6.22 o 
   4   8   5       92.89       88.73      3.12 o 
   5   8   5       95.62       90.13      3.13 o 
   6   8   5       15.85       15.85      1.80 o 
   7   8   5      131.58      138.46      4.15 o 
   8   8   5       63.49       62.62      3.20 o 
   9   8   5       92.93       99.18      3.99 o 
  -8   9   5        9.56        7.88      6.03 o 
  -7   9   5       64.72       71.23      3.94 o 
  -6   9   5       24.00       22.21      2.33 o 
  -5   9   5       38.95       29.42      2.44 o 
  -4   9   5       21.46       24.38      2.17 o 
  -3   9   5       32.80       32.00      2.32 o 
  -2   9   5       92.69       98.23      3.45 o 
  -1   9   5       52.38       50.53      2.19 o 
   0   9   5        3.93        3.38      0.94 o 
   1   9   5      211.23      213.01      4.27 o 
   2   9   5      359.82      365.27      6.00 o 
   3   9   5       20.73       23.62      1.82 o 
   4   9   5       14.92       13.36      1.62 o 
   5   9   5      180.71      180.36      4.76 o 
   6   9   5        1.69        2.84      1.25 o 
   7   9   5        1.38        4.05      1.49 o 
   8   9   5        1.77        0.49      1.45 o 
   9   9   5        0.75        1.10      1.71 o 
  -7  10   5       13.55       15.61      4.21 o 
  -6  10   5       77.68       80.18      3.91 o 
  -5  10   5       25.36       24.85      2.48 o 
  -4  10   5       23.70       19.33      2.34 o 
  -3  10   5        2.41        3.27      1.16 o 
  -2  10   5       55.25       51.50      2.85 o 
  -1  10   5       96.63       93.32      5.41 o 
   0  10   5       68.81       74.82      3.43 o 
   1  10   5       68.11       70.54      3.20 o 
   2  10   5      614.07      599.00      8.44 o 
   3  10   5       32.62       33.28      2.49 o 
   4  10   5        0.20        0.60      1.12 o 
   5  10   5       44.80       43.56      2.59 o 
   6  10   5       47.21       45.27      2.76 o 
   7  10   5       40.83       37.24      3.47 o 
   8  10   5       44.06       46.14      4.07 o 
  -6  11   5       27.99       19.54      2.64 o 
  -5  11   5        0.13        0.00      1.29 o 
  -4  11   5       26.72       22.34      2.83 o 
  -3  11   5        0.65        0.12      1.04 o 
  -2  11   5       12.07       13.65      2.88 o 
  -1  11   5        0.15        1.80      1.35 o 
   0  11   5       28.56       24.95      2.38 o 
   1  11   5      135.67      125.42      6.85 o 
   2  11   5        0.01        1.17      1.36 o 
   3  11   5        2.25        4.66      1.31 o 
   4  11   5        0.09        0.03      1.33 o 
   5  11   5       80.87       84.66      3.47 o 
   6  11   5       17.35       19.94      2.27 o 
   7  11   5        0.38        2.04      1.54 o 
  -5  12   5       99.70       86.01      4.40 o 
  -4  12   5       10.94        6.73      4.20 o 
  -3  12   5        0.00        0.91      3.07 o 
  -2  12   5       65.62       57.22      4.36 o 
  -1  12   5       86.39       89.56      9.90 o 
   0  12   5        3.64        2.70      1.43 o 
   1  12   5       16.82       22.81      2.50 o 
   2  12   5        0.02        2.39      1.66 o 
   3  12   5        0.49        2.38      1.53 o 
   4  12   5        0.30        0.06      1.44 o 
   5  12   5       11.85       11.15      2.12 o 
   6  12   5       55.26       53.16      2.85 o 
  -3  13   5       10.34       10.06      2.59 o 
  -2  13   5        0.98        1.32      1.94 o 
  -1  13   5        0.83        1.06      2.00 o 
   0  13   5       18.26       15.73      2.78 o 
   1  13   5       73.45       76.73      4.15 o 
   2  13   5       42.31       47.22      4.26 o 
   3  13   5        9.08        8.74      2.31 o 
   4  13   5        0.48        1.01      1.58 o 
  -4  -9   6       62.41       58.50      4.83 o 
  -3  -9   6       32.47       34.67      4.48 o 
  -2  -9   6       14.50       13.23      9.41 o 
  -1  -9   6        0.58       -2.60      2.28 o 
   0  -9   6        8.59        6.84      2.74 o 
   1  -9   6        0.72       -1.07      1.87 o 
   2  -9   6        3.00        4.43      2.16 o 
   3  -9   6        9.42        9.54      2.50 o 
  -6  -8   6        1.54        5.63      4.11 o 
  -5  -8   6        3.48        5.43      2.75 o 
  -4  -8   6        4.51        4.70      2.99 o 
  -3  -8   6        1.78        2.38      2.24 o 
  -2  -8   6       97.65       85.58      5.01 o 
  -1  -8   6       11.44       11.50      2.67 o 
   0  -8   6       25.01       26.50      3.01 o 
   1  -8   6       11.69       11.99      2.53 o 
   2  -8   6        1.36        3.24      1.35 o 
   3  -8   6       27.32       24.39      2.26 o 
   4  -8   6       14.80       21.97      2.61 o 
   5  -8   6       26.21       21.35      2.35 o 
  -7  -7   6        9.11        9.00      3.03 o 
  -6  -7   6        3.35        3.84      2.57 o 
  -5  -7   6        0.01       -0.70      2.15 o 
  -4  -7   6       19.55       20.32      3.10 o 
  -3  -7   6       20.61       25.30      3.50 o 
  -2  -7   6      334.44      345.84      9.18 o 
  -1  -7   6        0.12        0.72      1.27 o 
   0  -7   6        9.59        6.97      1.42 o 
   1  -7   6       20.35       21.44      1.91 o 
   2  -7   6        1.98        4.13      1.32 o 
   3  -7   6        1.32        0.70      1.18 o 
   4  -7   6        8.51        9.80      2.09 o 
   5  -7   6      103.49      114.46      4.87 o 
   6  -7   6       35.23       46.62      3.06 o 
  -8  -6   6       12.80        7.37      4.52 o 
  -7  -6   6        2.14        6.92      2.69 o 
  -6  -6   6       21.00       18.85      3.12 o 
  -5  -6   6        0.27       -0.16      2.20 o 
  -4  -6   6        0.93        1.65      2.53 o 
  -3  -6   6        4.11        3.40      1.97 o 
  -2  -6   6       30.50       32.48      3.15 o 
  -1  -6   6       79.86       77.77      2.77 o 
   0  -6   6      113.40      128.81      3.61 o 
   1  -6   6        6.55        8.19      1.20 o 
   2  -6   6       69.62       65.36      2.34 o 
   3  -6   6       30.53       31.29      2.18 o 
   4  -6   6        1.20        2.55      1.23 o 
   5  -6   6       32.17       34.03      2.47 o 
   6  -6   6        4.10        1.53      1.50 o 
   7  -6   6        3.51        5.96      1.69 o 
  -9  -5   6        0.28        2.40      4.10 o 
  -8  -5   6        6.51        2.14      3.76 o 
  -7  -5   6        0.12       -1.66      2.15 o 
  -6  -5   6        0.60       -0.21      1.83 o 
  -5  -5   6       18.15       17.13      8.03 o 
  -4  -5   6        0.92       -1.58      1.36 o 
  -3  -5   6        4.80        4.46      1.95 o 
  -2  -5   6        1.27        0.95      1.19 o 
  -1  -5   6        2.55        2.16      1.03 o 
   0  -5   6      185.28      178.29      3.36 o 
   1  -5   6      101.57       99.77      2.63 o 
   2  -5   6        1.45        3.56      1.01 o 
   3  -5   6        1.74        1.94      0.88 o 
   4  -5   6       14.01       11.91      1.57 o 
   5  -5   6       64.57       64.59      2.99 o 
   6  -5   6       50.04       46.08      2.75 o 
   7  -5   6        3.23        2.09      1.39 o 
   8  -5   6        3.54        3.69      1.58 o 
  -9  -4   6        1.61        2.75      3.61 o 
  -8  -4   6        2.81        5.49      3.49 o 
  -7  -4   6        1.18        0.42      2.95 o 
  -6  -4   6       27.45       15.66      7.45 o 
  -5  -4   6       36.54       30.00      2.94 o 
  -4  -4   6        1.25        2.33      1.06 o 
  -3  -4   6      109.90      102.84      2.91 o 
  -2  -4   6      152.60      151.98      2.99 o 
  -1  -4   6      664.53      639.57      7.12 o 
   0  -4   6        6.86        4.25      1.03 o 
   1  -4   6       18.40       14.87      1.23 o 
   2  -4   6       97.20       91.29      2.45 o 
   3  -4   6      295.84      272.28      4.43 o 
   4  -4   6       23.95       23.33      1.64 o 
   5  -4   6       20.10       21.66      1.89 o 
   6  -4   6       73.40       71.98      3.11 o 
   7  -4   6       10.84       10.53      3.25 o 
   8  -4   6        7.04        6.30      1.63 o 
   9  -4   6        1.30        1.80      1.47 o 
 -10  -3   6        7.52        3.17      3.84 o 
  -9  -3   6       12.85        9.23      4.11 o 
  -8  -3   6      132.74      114.22      7.95 o 
  -7  -3   6        3.67       -1.20      2.94 o 
  -6  -3   6       15.88       18.09      2.48 o 
  -5  -3   6       25.41       25.48      1.99 o 
  -4  -3   6       37.08       36.92      1.91 o 
  -3  -3   6      199.19      181.56      3.41 o 
  -2  -3   6      212.08      217.30      3.25 o 
  -1  -3   6       36.89       35.10      1.18 o 
   0  -3   6       91.22       97.33      1.95 o 
   1  -3   6       55.32       57.04      2.59 o 
   2  -3   6        3.36        2.82      0.82 o 
   3  -3   6        7.93        7.09      1.17 o 
   4  -3   6        4.42       10.89      1.20 o 
   5  -3   6       69.03       71.48      2.38 o 
   6  -3   6        8.45        6.30      1.54 o 
   7  -3   6       12.96       14.26      2.62 o 
   8  -3   6       26.64       26.17      3.12 o 
   9  -3   6        2.31        1.48      1.64 o 
 -10  -2   6       55.17       70.25      7.24 o 
  -9  -2   6        4.12       12.65      4.17 o 
  -8  -2   6       82.25       64.68      6.13 o 
  -7  -2   6       19.19       26.84      2.77 o 
  -6  -2   6        0.28        1.42      1.42 o 
  -5  -2   6       51.72       38.20      1.94 o 
  -4  -2   6        3.18        0.04      0.81 o 
  -3  -2   6       36.89       36.73      1.59 o 
  -2  -2   6      344.19      331.89      4.24 o 
  -1  -2   6     1174.65     1155.64      8.73 o 
   0  -2   6      130.99      134.20      2.16 o 
   1  -2   6       10.04       10.92      1.14 o 
   2  -2   6       68.88       73.83      1.88 o 
   3  -2   6      155.22      154.44      3.35 o 
   4  -2   6        1.19        2.33      0.87 o 
   5  -2   6      135.55      112.32      3.32 o 
   6  -2   6       62.16       62.95      3.82 o 
   7  -2   6       19.61       22.41      1.96 o 
   8  -2   6       32.31       34.25      3.36 o 
   9  -2   6        0.67        1.33      1.31 o 
  10  -2   6       16.23       18.83      2.40 o 
 -10  -1   6        0.00       -1.16      3.44 o 
  -9  -1   6        8.38       11.50      4.23 o 
  -8  -1   6        8.43       15.96      6.69 o 
  -7  -1   6       26.75       30.83      3.01 o 
  -6  -1   6       14.21       18.83      2.34 o 
  -5  -1   6      171.45      198.05      3.95 o 
  -4  -1   6      130.00      130.51      2.76 o 
  -3  -1   6       41.00       41.92      2.06 o 
  -2  -1   6      153.96      160.74      2.38 o 
  -1  -1   6        0.04        0.73      0.50 o 
   0  -1   6      448.28      501.21      4.60 o 
   1  -1   6        6.88        7.72      0.78 o 
   2  -1   6       25.00       25.15      1.18 o 
   3  -1   6       42.81       43.25      1.53 o 
   4  -1   6       33.72       41.81      1.90 o 
   5  -1   6       15.83       16.62      1.48 o 
   6  -1   6      113.56       92.96      3.02 o 
   7  -1   6        3.42        2.44      1.18 o 
   8  -1   6       39.65       39.32      2.22 o 
   9  -1   6       72.91       78.94      3.17 o 
  10  -1   6        7.85        8.78      1.73 o 
  -9   0   6        3.03        3.17      1.92 o 
  -8   0   6        0.08        0.37      1.61 o 
  -7   0   6       35.71       46.09      3.33 o 
  -6   0   6       13.91       14.06      2.14 o 
  -5   0   6       98.22      112.80      4.23 o 
  -4   0   6        1.86        4.24      1.46 o 
  -3   0   6      366.66      387.23      4.82 o 
  -2   0   6      207.21      225.90      3.38 o 
  -1   0   6        1.89        2.44      0.41 o 
   0   0   6        3.14        8.24      0.59 o 
   1   0   6      129.28      160.26      2.25 o 
   2   0   6        3.49        3.70      0.59 o 
   3   0   6        1.87        5.77      1.03 o 
   4   0   6        1.31        0.84      0.59 o 
   5   0   6      337.70      307.68      4.65 o 
   6   0   6        0.02        0.73      0.75 o 
   7   0   6       32.36       40.92      2.37 o 
   8   0   6       75.56       71.02      2.44 o 
   9   0   6       39.16       44.44      2.48 o 
  10   0   6        9.74       11.43      2.79 o 
 -10   1   6        6.95        8.31      3.60 o 
  -9   1   6       56.77       50.14      5.61 o 
  -8   1   6       25.76       35.65      3.16 o 
  -7   1   6        0.34        1.93      1.79 o 
  -6   1   6        8.46        9.54      4.38 o 
  -5   1   6      149.26      145.04      4.70 o 
  -4   1   6      185.26      180.32      3.76 o 
  -3   1   6      185.86      174.49      2.27 o 
  -2   1   6        0.00        0.65      0.38 o 
  -1   1   6       14.92        6.38      0.53 o 
   0   1   6      239.07      251.09      2.71 o 
   1   1   6        7.55       11.88      0.66 o 
   2   1   6       53.42       43.96      1.15 o 
   3   1   6        3.52        2.26      0.52 o 
   4   1   6      462.87      439.23      4.12 o 
   5   1   6      235.04      234.58      2.99 o 
   6   1   6        4.37        3.83      0.81 o 
   7   1   6        4.29        6.04      0.98 o 
   8   1   6      126.92      126.26      2.91 o 
   9   1   6      121.90      118.10      2.99 o 
  10   1   6       57.80       54.65      2.39 o 
 -10   2   6       24.46       22.14      4.76 o 
  -9   2   6       19.80       23.27      4.43 o 
  -8   2   6        0.72        1.79      1.94 o 
  -7   2   6       29.20       27.31      2.60 o 
  -6   2   6      379.53      406.86      8.65 o 
  -5   2   6       18.15       19.80      3.90 o 
  -4   2   6       70.05       70.37      2.28 o 
  -3   2   6       98.39       95.87      2.03 o 
  -2   2   6       27.16       23.76      0.71 o 
  -1   2   6       19.20       19.63      0.77 o 
   0   2   6       54.64       48.37      2.25 o 
   1   2   6        0.18        2.69      0.47 o 
   2   2   6       15.66       34.15      0.96 o 
   3   2   6       53.75       56.50      1.30 o 
   4   2   6      585.89      581.80      4.90 o 
   5   2   6       58.65       56.39      1.49 o 
   6   2   6      112.08      112.35      2.98 o 
   7   2   6      206.83      201.34      3.41 o 
   8   2   6       23.04       21.89      1.50 o 
   9   2   6        7.83        8.93      1.41 o 
  10   2   6       21.31       22.19      1.95 o 
 -10   3   6       14.62        6.52      3.24 o 
  -9   3   6       48.02       40.24      5.53 o 
  -8   3   6      138.33      151.51      8.51 o 
  -7   3   6       17.43       11.00      3.06 o 
  -6   3   6        5.68        6.38      2.17 o 
  -5   3   6       49.47       46.32      2.75 o 
  -4   3   6       52.79       43.52      1.34 o 
  -3   3   6       38.38       31.43      1.04 o 
  -2   3   6        5.53        7.78      0.64 o 
  -1   3   6      638.73      746.76      6.50 o 
   0   3   6      193.80      171.55      2.20 o 
   1   3   6      209.71      183.64      2.45 o 
   2   3   6       31.96       38.47      1.10 o 
   3   3   6       11.49       10.71      0.81 o 
   4   3   6      414.58      401.07      3.81 o 
   5   3   6      302.15      311.75      3.45 o 
   6   3   6      418.36      397.87      4.17 o 
   7   3   6        6.33        7.83      1.05 o 
   8   3   6      153.70      155.89      3.16 o 
   9   3   6      152.30      162.00      4.67 o 
  10   3   6       50.33       44.63      2.44 o 
 -10   4   6       66.71       73.88      7.53 o 
  -9   4   6        2.75        6.08      2.95 o 
  -8   4   6        0.34       -0.58      1.89 o 
  -7   4   6        0.92        3.67      2.29 o 
  -6   4   6      430.55      462.88      9.40 o 
  -5   4   6        1.03        1.52      1.02 o 
  -4   4   6       34.15       33.72      2.29 o 
  -3   4   6      117.43      110.04      2.01 o 
  -2   4   6      100.42       89.06      1.76 o 
  -1   4   6        2.06        0.96      0.41 o 
   0   4   6        0.74        2.14      0.48 o 
   1   4   6       31.15       25.39      1.02 o 
   2   4   6       83.32       72.16      1.54 o 
   3   4   6      707.07      706.91      6.10 o 
   4   4   6      333.88      340.20      3.91 o 
   5   4   6       94.93       95.54      1.94 o 
   6   4   6       21.04       24.15      1.45 o 
   7   4   6      138.50      146.59      3.15 o 
   8   4   6      135.31      127.67      3.57 o 
   9   4   6       17.97       20.63      1.96 o 
  10   4   6      147.11      161.58      4.71 o 
 -10   5   6       14.87        9.71      3.85 o 
  -9   5   6       96.13       78.65      7.40 o 
  -8   5   6       78.48       79.74      6.66 o 
  -7   5   6       39.45       30.09      4.56 o 
  -6   5   6       24.67       27.95      2.60 o 
  -5   5   6      171.82      175.06      4.07 o 
  -4   5   6      478.90      483.02      7.21 o 
  -3   5   6       23.05       19.41      1.00 o 
  -2   5   6       29.53       31.55      1.18 o 
  -1   5   6      394.92      392.77      3.83 o 
   0   5   6      469.89      471.89      4.76 o 
   1   5   6        0.53        5.68      0.63 o 
   2   5   6       93.16      100.02      2.33 o 
   3   5   6      543.50      555.57      5.27 o 
   4   5   6      543.40      549.98      5.24 o 
   5   5   6      310.78      291.78      4.48 o 
   6   5   6       11.53        9.71      1.51 o 
   7   5   6       45.56       40.12      2.44 o 
   8   5   6      173.30      179.45      4.77 o 
   9   5   6      116.54      113.84      4.08 o 
  10   5   6       13.16       15.13      2.23 o 
  -9   6   6       54.77       62.55      7.04 o 
  -8   6   6       25.95       35.68      5.45 o 
  -7   6   6       66.03       74.01      4.09 o 
  -6   6   6       76.52       81.80      4.14 o 
  -5   6   6        0.00        0.48      0.88 o 
  -4   6   6       28.45       29.70      2.28 o 
  -3   6   6      180.75      166.46      3.92 o 
  -2   6   6      581.75      561.34      5.72 o 
  -1   6   6       15.36       14.19      0.82 o 
   0   6   6      301.31      355.73      3.76 o 
   1   6   6      136.61      137.83      2.16 o 
   2   6   6      290.08      293.40      4.09 o 
   3   6   6      182.91      189.12      2.58 o 
   4   6   6       68.37       77.28      2.48 o 
   5   6   6       48.93       45.39      2.28 o 
   6   6   6      344.78      336.26      8.28 o 
   7   6   6      125.97      125.21      3.87 o 
   8   6   6      234.28      207.45      5.53 o 
   9   6   6       94.10      101.98      3.96 o 
  10   6   6      140.28      158.34      5.06 o 
  -9   7   6        8.04        8.49      3.62 o 
  -8   7   6        3.60        5.23      2.06 o 
  -7   7   6        4.68        0.24      1.55 o 
  -6   7   6       40.68       49.20      4.35 o 
  -5   7   6      272.83      282.33      5.95 o 
  -4   7   6      408.78      383.93      6.93 o 
  -3   7   6       13.49        8.79      1.35 o 
  -2   7   6      761.17      751.95     10.06 o 
  -1   7   6      894.07      907.53      7.51 o 
   0   7   6       57.03       63.87      1.46 o 
   1   7   6        4.82        4.92      0.67 o 
   2   7   6       64.79       59.33      1.46 o 
   3   7   6      403.01      400.18      6.12 o 
   4   7   6      252.21      237.51      4.70 o 
   5   7   6       68.49       63.44      2.73 o 
   6   7   6        2.78        2.29      1.23 o 
   7   7   6        0.01       -0.34      1.18 o 
   8   7   6      141.51      138.65      4.34 o 
   9   7   6       80.12       82.12      3.72 o 
  10   7   6        1.80        1.97      1.79 o 
  -8   8   6       37.49       42.43      4.08 o 
  -7   8   6       16.32       22.84      3.04 o 
  -6   8   6       29.80       33.80      2.52 o 
  -5   8   6       16.12       20.42      2.04 o 
  -4   8   6       46.43       53.83      2.69 o 
  -3   8   6       62.07       65.46      2.81 o 
  -2   8   6       83.90       74.26      3.45 o 
  -1   8   6      121.04      133.50      2.47 o 
   0   8   6      242.78      268.59      3.28 o 
   1   8   6       36.01       35.44      2.44 o 
   2   8   6       40.83       38.93      1.96 o 
   3   8   6       16.33       14.70      2.35 o 
   4   8   6       24.15       20.92      1.88 o 
   5   8   6       52.65       52.51      2.59 o 
   6   8   6       55.21       51.43      3.57 o 
   7   8   6        3.20        3.35      1.36 o 
   8   8   6        0.65        1.18      1.39 o 
   9   8   6       33.76       35.98      2.80 o 
  -8   9   6        1.28       -0.26      2.17 o 
  -7   9   6        9.67        8.98      4.35 o 
  -6   9   6       19.23       29.27      2.63 o 
  -5   9   6      104.31      117.06      6.15 o 
  -4   9   6      113.34      102.22      3.75 o 
  -3   9   6        0.36        0.19      0.92 o 
  -2   9   6        0.81        3.49      1.10 o 
  -1   9   6      213.11      204.90      6.13 o 
   0   9   6      179.10      175.73      3.79 o 
   1   9   6        3.85        3.03      1.20 o 
   2   9   6      293.19      272.40      5.10 o 
   3   9   6      180.28      182.02      4.88 o 
   4   9   6       62.44       60.01      2.69 o 
   5   9   6       22.54       26.03      2.13 o 
   6   9   6        6.33        7.02      1.55 o 
   7   9   6        9.38        9.44      1.83 o 
   8   9   6        0.03       -0.15      1.36 o 
   9   9   6        2.34        3.51      1.77 o 
  -7  10   6       23.64       31.11      7.08 o 
  -6  10   6        6.97        8.76      1.86 o 
  -5  10   6       20.92       12.99      1.95 o 
  -4  10   6       20.60       21.40      2.24 o 
  -3  10   6       46.62       58.66      3.11 o 
  -2  10   6       78.93       71.09      3.17 o 
  -1  10   6        0.44        0.81      1.06 o 
   0  10   6       73.54       71.89      3.21 o 
   1  10   6       80.35       89.33      3.57 o 
   2  10   6        1.26        1.28      1.04 o 
   3  10   6        3.12        1.42      1.18 o 
   4  10   6       16.06       15.87      1.92 o 
   5  10   6      149.11      156.76      5.29 o 
   6  10   6        3.10        4.87      1.54 o 
   7  10   6       45.55       36.20      2.73 o 
   8  10   6        0.02       -0.10      1.44 o 
  -6  11   6       34.55       29.51      2.95 o 
  -5  11   6       15.68       14.93      2.49 o 
  -4  11   6       20.73       16.98      2.25 o 
  -3  11   6        1.67        2.95      1.82 o 
  -2  11   6       93.36       85.50      8.91 o 
  -1  11   6       11.14        9.90      2.61 o 
   0  11   6       33.60       33.28      3.28 o 
   1  11   6        0.92        0.10      1.50 o 
   2  11   6       22.93       22.38      2.32 o 
   3  11   6       48.60       49.57      2.67 o 
   4  11   6        5.16        8.69      1.64 o 
   5  11   6       72.08       78.08      3.83 o 
   6  11   6       44.72       40.10      2.81 o 
   7  11   6       35.54       33.50      3.10 o 
  -5  12   6        1.45        2.83      1.69 o 
  -4  12   6       13.15       12.52      2.62 o 
  -3  12   6        1.99        1.86      1.57 o 
  -2  12   6        5.42        7.52      2.45 o 
  -1  12   6       88.63      105.82      5.37 o 
   0  12   6        5.49       11.68      6.42 o 
   1  12   6       10.97       10.44      1.98 o 
   2  12   6       20.95       23.41      2.57 o 
   3  12   6        0.00        0.39      1.41 o 
   4  12   6        3.10        0.65      1.55 o 
   5  12   6       12.57       10.97      1.89 o 
   6  12   6        2.54        4.21      1.75 o 
  -3  13   6        1.70        3.20      1.88 o 
  -2  13   6       44.88       34.03      6.72 o 
  -1  13   6        0.10        2.93      1.97 o 
   0  13   6       12.51       13.84      2.79 o 
   1  13   6        2.50        3.68      1.89 o 
   2  13   6       38.20       34.98      3.21 o 
   3  13   6        7.93       10.65      2.66 o 
   4  13   6        4.86       11.98      2.46 o 
  -2  -9   7        0.42        2.63      2.26 o 
  -1  -9   7        1.14       -1.49      2.63 o 
   0  -9   7        2.06        7.29      3.57 o 
   1  -9   7        0.60        5.28      3.17 o 
  -5  -8   7        0.07       -0.58      2.39 o 
  -4  -8   7       73.11       80.17      5.34 o 
  -3  -8   7        7.92       11.75      2.95 o 
  -2  -8   7        6.74        7.05      3.58 o 
  -1  -8   7        1.62        1.76      2.11 o 
   0  -8   7       12.04       14.92      4.16 o 
   1  -8   7        5.86        4.44      3.09 o 
   2  -8   7        2.08        2.33      1.67 o 
   3  -8   7       11.36        4.04      1.79 o 
   4  -8   7        0.15        2.74      1.47 o 
  -6  -7   7       15.76       19.48      3.41 o 
  -5  -7   7        2.92       10.27      3.13 o 
  -4  -7   7        2.27        2.13      2.24 o 
  -3  -7   7       11.11       15.16      2.92 o 
  -2  -7   7       20.09       17.25      4.25 o 
  -1  -7   7        0.54        0.61      1.85 o 
   0  -7   7        8.65       16.46      2.73 o 
   1  -7   7        3.36        4.93      1.84 o 
   2  -7   7       13.98       13.51      2.13 o 
   3  -7   7        0.04       -0.84      1.22 o 
   4  -7   7       31.14       35.76      3.05 o 
   5  -7   7        0.81        2.01      1.39 o 
  -7  -6   7        6.54        4.41      3.39 o 
  -6  -6   7        0.18       -0.38      2.22 o 
  -5  -6   7       10.72       11.21      3.87 o 
  -4  -6   7        1.79       -0.03      1.84 o 
  -3  -6   7       12.46       10.51      2.53 o 
  -2  -6   7      173.52      183.00      7.37 o 
  -1  -6   7        0.02        1.83      1.70 o 
   0  -6   7       38.27       43.08      2.53 o 
   1  -6   7        2.10        2.79      1.24 o 
   2  -6   7        0.11        1.49      1.05 o 
   3  -6   7        0.03       -0.14      1.07 o 
   4  -6   7        5.11        5.70      1.46 o 
   5  -6   7        0.06        1.33      1.39 o 
   6  -6   7        0.06        2.40      1.68 o 
  -8  -5   7        2.05       -0.55      3.50 o 
  -7  -5   7       46.63       55.79      6.63 o 
  -6  -5   7       18.49       17.39      2.94 o 
  -5  -5   7       91.11       84.62      5.80 o 
  -4  -5   7        0.11       -0.97      1.69 o 
  -3  -5   7        0.37       -1.98      1.61 o 
  -2  -5   7       58.66       65.70      4.04 o 
  -1  -5   7       36.00       33.78      2.42 o 
   0  -5   7        3.38        1.26      1.01 o 
   1  -5   7        2.03        1.88      0.91 o 
   2  -5   7       26.60       27.93      1.94 o 
   3  -5   7       65.92       65.67      2.80 o 
   4  -5   7        4.53        3.56      1.29 o 
   5  -5   7       74.29       86.57      4.30 o 
   6  -5   7        3.67        1.00      1.31 o 
   7  -5   7       26.79       25.68      2.62 o 
  -9  -4   7        9.96        8.06      4.43 o 
  -8  -4   7        0.33        2.14      3.51 o 
  -7  -4   7        1.36        3.39      3.41 o 
  -6  -4   7       16.49       13.62      4.03 o 
  -5  -4   7        0.01        0.94      1.79 o 
  -4  -4   7       46.54       41.81      3.21 o 
  -3  -4   7        8.73        6.51      1.51 o 
  -2  -4   7       31.58       27.14      3.98 o 
  -1  -4   7       11.88        9.83      1.60 o 
   0  -4   7       78.55       82.33      2.68 o 
   1  -4   7        1.56        3.06      0.90 o 
   2  -4   7       81.38       66.28      2.23 o 
   3  -4   7        2.98        1.37      0.90 o 
   4  -4   7       34.36       37.00      1.98 o 
   5  -4   7       46.60       47.39      3.19 o 
   6  -4   7        0.45        1.23      1.24 o 
   7  -4   7       42.08       48.02      2.95 o 
   8  -4   7       15.54       13.59      2.04 o 
  -9  -3   7        0.38       -5.55      2.92 o 
  -8  -3   7       30.79       23.03      4.90 o 
  -7  -3   7       15.73       18.14      4.38 o 
  -6  -3   7        5.68        7.02      3.27 o 
  -5  -3   7       35.75       23.79      2.50 o 
  -4  -3   7       18.32       11.96      2.40 o 
  -3  -3   7      127.05      124.04      3.66 o 
  -2  -3   7       11.40        9.09      2.96 o 
  -1  -3   7      132.58      112.67      2.85 o 
   0  -3   7        2.24        0.16      0.75 o 
   1  -3   7       23.84       20.46      1.86 o 
   2  -3   7      206.38      192.17      3.58 o 
   3  -3   7        9.36       10.30      1.20 o 
   4  -3   7        1.74        1.55      0.91 o 
   5  -3   7      102.55       95.08      2.85 o 
   6  -3   7       30.62       24.91      2.12 o 
   7  -3   7       29.46       27.81      2.77 o 
   8  -3   7        9.77        8.12      2.12 o 
   9  -3   7       20.31       23.02      2.56 o 
  -9  -2   7        0.18       -6.30      3.15 o 
  -8  -2   7        2.61        3.54      3.42 o 
  -7  -2   7       11.91        8.19      3.38 o 
  -6  -2   7       20.65       15.72      2.61 o 
  -5  -2   7       52.83       51.34      4.65 o 
  -4  -2   7       39.34       33.92      2.09 o 
  -3  -2   7       19.80       26.69      1.89 o 
  -2  -2   7        7.96       10.50      1.87 o 
  -1  -2   7      177.80      159.88      2.94 o 
   0  -2   7        1.51        0.32      0.56 o 
   1  -2   7       44.37       50.57      1.73 o 
   2  -2   7       64.85       60.86      1.99 o 
   3  -2   7      152.44      142.76      3.07 o 
   4  -2   7      296.29      273.95      5.02 o 
   5  -2   7       20.45       18.15      2.49 o 
   6  -2   7        2.96        1.13      1.01 o 
   7  -2   7        0.87        0.71      1.15 o 
   8  -2   7       83.62       85.17      3.65 o 
   9  -2   7       34.65       38.88      2.91 o 
 -10  -1   7        0.03        2.25      3.53 o 
  -9  -1   7        3.62        1.89      3.21 o 
  -8  -1   7      124.76      141.99      5.76 o 
  -7  -1   7        2.13       -1.22      1.44 o 
  -6  -1   7       10.40       13.24      2.18 o 
  -5  -1   7       83.02       72.02      3.73 o 
  -4  -1   7        0.20        1.26      1.02 o 
  -3  -1   7        9.26       11.37      1.24 o 
  -2  -1   7        1.74        2.31      0.80 o 
  -1  -1   7       17.65       10.58      0.94 o 
   0  -1   7        9.47       14.60      0.78 o 
   1  -1   7       14.67       14.26      0.88 o 
   2  -1   7       76.66       77.74      1.91 o 
   3  -1   7        5.33        5.41      0.90 o 
   4  -1   7       48.53       39.00      1.78 o 
   5  -1   7       15.09       10.78      1.81 o 
   6  -1   7       17.77       18.18      1.97 o 
   7  -1   7       73.64       73.78      2.73 o 
   8  -1   7       35.84       33.46      2.18 o 
   9  -1   7       21.94       21.14      2.82 o 
  10  -1   7       28.18       33.97      2.81 o 
  -9   0   7        6.51        7.99      2.29 o 
  -8   0   7       44.01       43.93      3.58 o 
  -7   0   7       13.19       12.32      2.66 o 
  -6   0   7        0.04        1.88      1.41 o 
  -5   0   7        0.72       -2.04      2.59 o 
  -4   0   7       41.22       37.64      2.74 o 
  -3   0   7        2.85        0.75      0.76 o 
  -2   0   7       27.66       32.30      1.44 o 
  -1   0   7      472.53      505.48      5.14 o 
   0   0   7       45.15       47.79      1.48 o 
   1   0   7       28.35       32.97      1.15 o 
   2   0   7        8.24        8.35      0.80 o 
   3   0   7       17.85       21.05      1.21 o 
   4   0   7      198.92      205.50      3.66 o 
   5   0   7      147.39      135.46      4.19 o 
   6   0   7       40.76       30.52      1.82 o 
   7   0   7        4.26        3.25      1.02 o 
   8   0   7       65.30       72.04      2.59 o 
   9   0   7       60.00       64.04      2.63 o 
  10   0   7       24.60       21.51      2.19 o 
 -10   1   7       45.75       44.17      5.90 o 
  -9   1   7        0.53       -1.00      2.29 o 
  -8   1   7        0.52        1.63      1.76 o 
  -7   1   7       23.13       23.46      2.77 o 
  -6   1   7       55.71       64.02      3.55 o 
  -5   1   7       25.89       21.96      2.41 o 
  -4   1   7       29.36       34.09      3.33 o 
  -3   1   7      121.02      123.68      2.51 o 
  -2   1   7      228.63      244.14      3.00 o 
  -1   1   7       35.96       34.43      1.03 o 
   0   1   7      152.47      160.77      2.06 o 
   1   1   7       43.32       39.92      1.12 o 
   2   1   7      298.48      277.86      3.13 o 
   3   1   7        0.05        3.56      0.64 o 
   4   1   7      138.61      120.06      2.69 o 
   5   1   7      231.86      214.44      3.73 o 
   6   1   7        0.35        0.59      0.73 o 
   7   1   7      135.58      134.20      2.91 o 
   8   1   7       54.48       52.77      2.11 o 
   9   1   7       40.29       38.57      2.03 o 
  10   1   7        5.31        3.69      1.33 o 
 -10   2   7        4.11        2.02      2.86 o 
  -9   2   7        3.14        3.62      2.80 o 
  -8   2   7       12.34       22.64      4.25 o 
  -7   2   7        3.03       -0.33      1.34 o 
  -6   2   7        7.25        5.97      2.73 o 
  -5   2   7       11.77        8.14      1.81 o 
  -4   2   7      121.50      111.58     10.21 o 
  -3   2   7      300.61      324.31      4.27 o 
  -2   2   7       19.45       24.43      0.96 o 
  -1   2   7      322.91      318.28      3.24 o 
   0   2   7      365.89      356.62      4.00 o 
   1   2   7      210.63      226.30      2.83 o 
   2   2   7        2.24        1.70      0.49 o 
   3   2   7       90.02       85.17      1.97 o 
   4   2   7        0.04        1.42      0.61 o 
   5   2   7      352.46      339.52      3.99 o 
   6   2   7        1.05        1.82      0.77 o 
   7   2   7        3.90        3.64      0.94 o 
   8   2   7       72.22       79.14      2.43 o 
   9   2   7      126.69      131.89      3.25 o 
  10   2   7       35.27       37.36      2.38 o 
 -10   3   7       33.03       29.11      5.54 o 
  -9   3   7        4.22        0.63      2.37 o 
  -8   3   7       38.17       40.73      5.26 o 
  -7   3   7      109.50      125.39      7.58 o 
  -6   3   7      437.47      454.71      9.42 o 
  -5   3   7       51.47       60.83      3.66 o 
  -4   3   7        3.49        4.20      0.88 o 
  -3   3   7      531.86      540.67      6.75 o 
  -2   3   7     1201.24     1228.68      9.93 o 
  -1   3   7       46.93       45.17      1.32 o 
   0   3   7      231.54      212.67      2.93 o 
   1   3   7       35.77       26.38      1.06 o 
   2   3   7       38.33       30.26      1.08 o 
   3   3   7      128.12      124.30      2.11 o 
   4   3   7     1185.80     1108.94      8.00 o 
   5   3   7        2.82        3.10      0.73 o 
   6   3   7      613.52      588.32      5.84 o 
   7   3   7       69.54       71.62      2.17 o 
   8   3   7       32.31       34.37      1.79 o 
   9   3   7       17.44       17.46      1.75 o 
  10   3   7       64.12       66.82      2.91 o 
 -10   4   7        9.29        5.70      3.56 o 
  -9   4   7       53.45       64.05      6.77 o 
  -8   4   7        9.53       10.35      3.49 o 
  -7   4   7       86.19       77.97      6.19 o 
  -6   4   7       14.39       12.06      3.21 o 
  -5   4   7       60.82       55.50      3.07 o 
  -4   4   7      115.50      113.77      3.83 o 
  -3   4   7      107.08      120.33      2.30 o 
  -2   4   7        5.91        9.15      0.76 o 
  -1   4   7      660.25      691.94      6.80 o 
   0   4   7      255.88      254.59      3.68 o 
   1   4   7      636.74      694.24      5.99 o 
   2   4   7        8.64       14.39      1.00 o 
   3   4   7      182.63      162.88      2.97 o 
   4   4   7      391.29      373.46      4.03 o 
   5   4   7      557.25      554.50      5.37 o 
   6   4   7       13.74       15.07      1.32 o 
   7   4   7      121.16      125.64      3.04 o 
   8   4   7      235.96      230.41      4.85 o 
   9   4   7      175.04      171.62      4.43 o 
  10   4   7       11.35       14.55      1.93 o 
  -9   5   7        3.56        4.90      3.08 o 
  -8   5   7        0.21        0.90      2.10 o 
  -7   5   7       90.04       75.99      6.34 o 
  -6   5   7      223.83      243.01     10.60 o 
  -5   5   7       15.62       18.15      2.11 o 
  -4   5   7       68.04       68.73      3.23 o 
  -3   5   7      108.42      109.86      2.49 o 
  -2   5   7      142.39      132.48      2.36 o 
  -1   5   7       57.24       58.14      2.19 o 
   0   5   7        0.01        0.37      0.87 o 
   1   5   7      123.45      133.81      2.34 o 
   2   5   7      208.69      192.51      2.72 o 
   3   5   7      123.38      126.41      2.24 o 
   4   5   7        4.05        4.34      0.77 o 
   5   5   7      191.07      180.15      3.56 o 
   6   5   7     1427.34     1373.92     13.85 o 
   7   5   7      216.06      220.07      5.16 o 
   8   5   7        5.04        5.70      1.55 o 
   9   5   7       38.43       35.39      2.75 o 
  10   5   7      135.18      153.91      5.05 o 
  -9   6   7       30.86       31.77      5.76 o 
  -8   6   7       46.11       45.84      6.11 o 
  -7   6   7       54.44       43.77      5.60 o 
  -6   6   7      136.17      135.73      8.40 o 
  -5   6   7      124.86      131.52      4.88 o 
  -4   6   7      114.80      109.54      3.83 o 
  -3   6   7       61.56       63.02      2.54 o 
  -2   6   7      610.32      616.93      6.75 o 
  -1   6   7      417.67      437.00      4.39 o 
   0   6   7      241.77      264.36      3.44 o 
   1   6   7       12.40       20.33      1.01 o 
   2   6   7       24.07       20.42      1.04 o 
   3   6   7      244.21      261.51      3.32 o 
   4   6   7      165.04      162.92      3.22 o 
   5   6   7        0.78        0.02      0.98 o 
   6   6   7       11.69        7.93      1.62 o 
   7   6   7       21.99       21.39      2.05 o 
   8   6   7      168.00      174.10      4.88 o 
   9   6   7       63.54       63.60      3.43 o 
  10   6   7        1.13        0.43      1.47 o 
  -9   7   7       37.33       27.79      5.51 o 
  -8   7   7       27.92       30.70      5.44 o 
  -7   7   7       42.61       43.08      5.70 o 
  -6   7   7       62.67       69.56      4.03 o 
  -5   7   7       45.30       39.54      6.51 o 
  -4   7   7       22.83       31.09      2.08 o 
  -3   7   7      162.02      160.20      4.13 o 
  -2   7   7      189.23      204.04      4.61 o 
  -1   7   7      286.05      303.59      5.43 o 
   0   7   7        3.38        0.44      0.57 o 
   1   7   7      231.80      234.46      3.14 o 
   2   7   7       36.37       37.60      1.43 o 
   3   7   7        6.52        1.33      0.74 o 
   4   7   7       36.49       36.75      2.09 o 
   5   7   7      166.13      148.42      3.98 o 
   6   7   7       80.40       80.67      3.19 o 
   7   7   7       65.58       68.18      3.14 o 
   8   7   7        0.22       -0.06      1.35 o 
   9   7   7        4.18        2.52      1.58 o 
  -8   8   7        2.69        1.75      3.22 o 
  -7   8   7        9.59       11.11      4.75 o 
  -6   8   7       35.03       37.44      3.48 o 
  -5   8   7      169.58      176.57      6.24 o 
  -4   8   7       27.47       26.30      2.10 o 
  -3   8   7       16.24       19.78      1.85 o 
  -2   8   7     1302.94     1296.05     15.89 o 
  -1   8   7      722.13      748.51     14.43 o 
   0   8   7     1050.04     1050.34      8.66 o 
   1   8   7       97.30       95.50      2.41 o 
   2   8   7       52.46       52.77      2.29 o 
   3   8   7      310.73      310.48      5.52 o 
   4   8   7       64.26       66.81      2.72 o 
   5   8   7       55.58       48.84      2.55 o 
   6   8   7       75.26       71.18      3.13 o 
   7   8   7       61.95       57.86      3.08 o 
   8   8   7        7.40        9.50      1.89 o 
   9   8   7       16.33       16.46      2.28 o 
  -8   9   7       25.08       22.72      5.26 o 
  -7   9   7       38.28       41.93      6.30 o 
  -6   9   7        0.57        1.13      2.73 o 
  -5   9   7       26.66       28.87      2.44 o 
  -4   9   7        0.14        2.50      1.18 o 
  -3   9   7       70.60       79.96      3.72 o 
  -2   9   7       11.68        8.66      1.54 o 
  -1   9   7      132.66      127.93      3.94 o 
   0   9   7       89.79       93.07      2.84 o 
   1   9   7       88.44       85.76      2.81 o 
   2   9   7       15.39       14.57      1.52 o 
   3   9   7        8.10        8.53      1.52 o 
   4   9   7        7.39        7.87      1.56 o 
   5   9   7      130.87      124.81      3.89 o 
   6   9   7        0.03        1.48      1.32 o 
   7   9   7       13.10       14.26      1.98 o 
   8   9   7       19.34       19.33      2.33 o 
   9   9   7        4.50        4.15      1.72 o 
  -7  10   7        9.53        8.84      2.62 o 
  -6  10   7        1.58        1.23      1.76 o 
  -5  10   7        8.68        9.97      1.82 o 
  -4  10   7       81.22       72.44      3.40 o 
  -3  10   7        5.85        8.16      1.57 o 
  -2  10   7        0.39        2.06      1.16 o 
  -1  10   7      188.87      192.18      5.09 o 
   0  10   7      649.04      634.47     12.84 o 
   1  10   7        0.00       -0.54      1.03 o 
   2  10   7        6.23        4.64      1.70 o 
   3  10   7       46.86       44.66      2.47 o 
   4  10   7       44.80       50.86      4.20 o 
   5  10   7        7.83        9.80      1.72 o 
   6  10   7        0.00        1.07      1.41 o 
   7  10   7      104.63       99.89      3.96 o 
   8  10   7       43.31       43.81      3.11 o 
  -6  11   7        0.23        0.64      2.06 o 
  -5  11   7       20.59       19.18      2.43 o 
  -4  11   7        3.79        4.68      1.63 o 
  -3  11   7       17.61       13.99      2.00 o 
  -2  11   7        5.77        5.69      1.78 o 
  -1  11   7       41.24       45.56      3.67 o 
   0  11   7        1.54        2.32      1.64 o 
   1  11   7       55.33       46.53      4.77 o 
   2  11   7       29.62       37.60      2.78 o 
   3  11   7       42.50       40.84      2.81 o 
   4  11   7       26.64       23.37      2.19 o 
   5  11   7      148.82      155.47      7.46 o 
   6  11   7        0.13        0.72      1.45 o 
   7  11   7        3.81        3.24      1.70 o 
  -4  12   7        5.05        3.98      1.56 o 
  -3  12   7       28.48       27.28      4.09 o 
  -2  12   7        8.05       10.47      2.33 o 
  -1  12   7       41.82       38.41      3.67 o 
   0  12   7       12.70        5.92      2.02 o 
   1  12   7        8.61       11.65      2.77 o 
   2  12   7        0.41        1.57      1.46 o 
   3  12   7       44.11       44.92      3.24 o 
   4  12   7       80.51       89.29      3.65 o 
   5  12   7       16.23       20.13      2.31 o 
   6  12   7       52.32       49.16      3.22 o 
  -3  13   7        0.12        4.12      1.90 o 
  -2  13   7        1.74        6.87      2.22 o 
  -1  13   7       26.31       23.22      3.26 o 
   0  13   7       47.66       51.83      4.36 o 
   1  13   7      112.13       93.61      5.43 o 
   2  13   7       21.76       23.89      3.31 o 
   3  13   7        4.21        3.12      1.65 o 
   4  13   7        0.26       -1.45      1.63 o 
  -3  -8   8        8.37        7.53      2.84 o 
  -2  -8   8        5.48        7.64      6.33 o 
  -1  -8   8        7.90        9.59      2.89 o 
   0  -8   8        4.35        4.48      3.49 o 
   1  -8   8        5.56        4.71      2.98 o 
   2  -8   8        0.00        1.32      2.81 o 
  -5  -7   8        0.19       -0.99      3.77 o 
  -4  -7   8      117.27      132.23      6.35 o 
  -3  -7   8        0.29        2.81      2.34 o 
  -2  -7   8        9.04        6.15      2.47 o 
  -1  -7   8       26.23       34.56      6.07 o 
   0  -7   8       12.95       13.36      2.74 o 
   1  -7   8        0.52        2.37      3.46 o 
   2  -7   8        2.39        2.57      1.66 o 
   3  -7   8       70.44       89.09      4.29 o 
   4  -7   8       32.87       42.16      3.32 o 
  -6  -6   8        2.35        7.81      3.96 o 
  -5  -6   8        0.20       -2.38      3.55 o 
  -4  -6   8        2.25        3.16      2.33 o 
  -3  -6   8       38.79       52.30      4.17 o 
  -2  -6   8       18.16       18.59      2.97 o 
  -1  -6   8        4.70        5.16      3.60 o 
   0  -6   8        2.43        1.76      1.45 o 
   1  -6   8        0.37        0.91      2.30 o 
   2  -6   8        5.93       10.03      1.57 o 
   3  -6   8       65.89       66.25      3.68 o 
   4  -6   8        2.06        3.44      1.48 o 
   5  -6   8       16.55       10.66      1.92 o 
   6  -6   8        4.60        4.84      1.96 o 
  -7  -5   8        0.80        3.01      3.83 o 
  -6  -5   8        2.30       -2.48      2.82 o 
  -5  -5   8        0.02       -0.98      1.93 o 
  -4  -5   8        4.07        4.09      2.13 o 
  -3  -5   8        1.81        3.71      1.99 o 
  -2  -5   8       21.58       26.05      2.29 o 
  -1  -5   8       38.35       47.08      2.85 o 
   0  -5   8       86.77       87.71      3.67 o 
   1  -5   8        0.64       -0.12      1.11 o 
   2  -5   8        0.14        1.75      1.16 o 
   3  -5   8        8.24       10.08      1.40 o 
   4  -5   8       58.39       64.72      4.52 o 
   5  -5   8       54.80       69.06      3.58 o 
   6  -5   8        0.32       -0.76      1.26 o 
   7  -5   8       10.56       13.82      3.69 o 
  -8  -4   8        8.61       10.59      4.40 o 
  -7  -4   8       22.52       33.97      5.79 o 
  -6  -4   8        0.71        1.22      3.34 o 
  -5  -4   8       34.10       16.40      3.98 o 
  -4  -4   8       19.24       18.91      2.70 o 
  -3  -4   8       54.41       59.30      4.26 o 
  -2  -4   8       21.06       25.32      2.43 o 
  -1  -4   8       25.56       20.24      2.10 o 
   0  -4   8        2.62        4.49      1.50 o 
   1  -4   8       63.06       57.13      2.53 o 
   2  -4   8       85.63       87.39      2.68 o 
   3  -4   8       63.89       57.82      2.38 o 
   4  -4   8        2.33        1.00      1.00 o 
   5  -4   8        0.15        1.79      1.20 o 
   6  -4   8        3.65        2.66      1.77 o 
   7  -4   8       12.73       10.87      1.85 o 
  -8  -3   8        3.08        7.44      4.17 o 
  -7  -3   8        0.23        6.55      3.70 o 
  -6  -3   8        9.00        5.76      3.54 o 
  -5  -3   8       59.93       63.55      6.11 o 
  -4  -3   8       15.94       14.05      2.75 o 
  -3  -3   8        2.43        2.84      1.27 o 
  -2  -3   8       78.09       73.80      3.10 o 
  -1  -3   8       11.19        7.13      1.95 o 
   0  -3   8       32.49       30.79      2.19 o 
   1  -3   8       47.59       49.10      1.90 o 
   2  -3   8       28.53       30.72      1.69 o 
   3  -3   8       41.63       35.45      1.88 o 
   4  -3   8       19.99       24.48      1.86 o 
   5  -3   8       27.00       26.23      1.87 o 
   6  -3   8       17.71       20.20      2.12 o 
   7  -3   8        6.96        3.92      1.32 o 
   8  -3   8      126.77      131.01      4.09 o 
  -9  -2   8        4.94        0.93      3.76 o 
  -8  -2   8       10.78       14.10      4.25 o 
  -7  -2   8        0.01       -0.12      2.96 o 
  -6  -2   8        0.58       -1.64      1.72 o 
  -5  -2   8        5.84        0.91      1.45 o 
  -4  -2   8       34.75       41.21      2.38 o 
  -3  -2   8       48.44       47.35      2.46 o 
  -2  -2   8       70.15       71.84      3.65 o 
  -1  -2   8      182.24      165.30      4.36 o 
   0  -2   8       11.38       10.86      1.26 o 
   1  -2   8       94.25       83.00      2.55 o 
   2  -2   8       43.76       45.94      1.86 o 
   3  -2   8      370.30      319.02      7.42 o 
   4  -2   8        2.37        2.54      0.96 o 
   5  -2   8       14.15       15.23      1.50 o 
   6  -2   8       34.94       33.31      2.06 o 
   7  -2   8        0.33       -0.14      1.22 o 
   8  -2   8        0.95        0.62      1.33 o 
   9  -2   8       22.77       20.72      2.54 o 
  -9  -1   8        0.91        0.60      3.36 o 
  -8  -1   8        0.50       -3.52      2.95 o 
  -7  -1   8       22.27       23.47      4.87 o 
  -6  -1   8       63.70       64.44      3.90 o 
  -5  -1   8       27.63       32.49      2.95 o 
  -4  -1   8       10.11        9.26      2.87 o 
  -3  -1   8       77.08       62.70      2.59 o 
  -2  -1   8      218.32      237.12      4.99 o 
  -1  -1   8       66.83       56.55      3.40 o 
   0  -1   8        1.01        1.24      0.59 o 
   1  -1   8       11.84       11.45      0.98 o 
   2  -1   8        2.11        2.27      0.73 o 
   3  -1   8       11.14       12.29      1.17 o 
   4  -1   8        1.98        5.72      1.29 o 
   5  -1   8       24.76       24.26      1.72 o 
   6  -1   8       16.76       15.56      1.55 o 
   7  -1   8       14.41       14.95      1.63 o 
   8  -1   8       56.07       58.93      2.82 o 
   9  -1   8        6.74        6.08      1.58 o 
  -9   0   8        9.30       13.11      4.28 o 
  -8   0   8        9.75        7.69      2.41 o 
  -7   0   8        4.85        8.33      2.45 o 
  -6   0   8       15.28       10.98      2.20 o 
  -5   0   8        2.57       -0.12      1.32 o 
  -4   0   8        3.22        2.82      1.42 o 
  -3   0   8        9.21        9.91      1.93 o 
  -2   0   8      130.51      115.49      3.24 o 
  -1   0   8      314.71      281.59      5.32 o 
   0   0   8       80.19       83.09      1.70 o 
   1   0   8      145.04      138.38      2.44 o 
   2   0   8      223.10      201.71      3.43 o 
   3   0   8       47.42       44.75      1.81 o 
   4   0   8        1.04       -0.32      0.87 o 
   5   0   8       21.62       16.81      1.46 o 
   6   0   8       71.49       71.51      2.57 o 
   7   0   8       12.01       15.79      1.67 o 
   8   0   8       11.67       11.25      1.52 o 
   9   0   8        0.36        2.99      1.21 o 
  -9   1   8        0.02        3.57      2.89 o 
  -8   1   8        7.23       13.66      2.91 o 
  -7   1   8        0.87        4.87      3.97 o 
  -6   1   8       24.52       30.11      3.35 o 
  -5   1   8      390.62      404.72      9.05 o 
  -4   1   8       96.96       99.46      4.21 o 
  -3   1   8      127.96      107.45      4.18 o 
  -2   1   8       83.94       97.71      2.82 o 
  -1   1   8      242.06      250.90      5.82 o 
   0   1   8      130.29      134.86      2.09 o 
   1   1   8       92.68       92.34      1.84 o 
   2   1   8      625.09      633.54      6.22 o 
   3   1   8      115.96      104.94      2.32 o 
   4   1   8      298.41      281.39      4.08 o 
   5   1   8       80.13       80.75      2.74 o 
   6   1   8       19.91       21.41      1.51 o 
   7   1   8        3.68        4.32      1.12 o 
   8   1   8       82.41       78.05      2.72 o 
   9   1   8      117.42      123.11      3.46 o 
  10   1   8        9.13        6.08      1.50 o 
 -10   2   8        1.03        2.25      2.72 o 
  -9   2   8        0.37        1.89      2.71 o 
  -8   2   8        0.31        1.78      2.28 o 
  -7   2   8        8.44       10.18      2.25 o 
  -6   2   8       92.42       94.48      4.34 o 
  -5   2   8      106.81      101.56      4.32 o 
  -4   2   8       51.10       48.44      3.10 o 
  -3   2   8      207.09      223.29      6.00 o 
  -2   2   8      266.80      254.61      6.34 o 
  -1   2   8       67.06       60.70      1.47 o 
   0   2   8      157.17      158.66      2.64 o 
   1   2   8       62.78       58.39      1.54 o 
   2   2   8     1731.91     1651.58     12.25 o 
   3   2   8        1.43        5.99      0.79 o 
   4   2   8      159.90      154.10      2.74 o 
   5   2   8        0.39        0.97      0.71 o 
   6   2   8        0.03       -0.52      0.72 o 
   7   2   8      107.98      108.18      2.70 o 
   8   2   8       14.76       15.91      1.48 o 
   9   2   8        2.63        3.12      1.15 o 
  10   2   8       55.50       52.35      2.78 o 
  -9   3   8        6.91        7.05      3.38 o 
  -8   3   8        3.27        3.83      2.72 o 
  -7   3   8       28.26       26.56      4.42 o 
  -6   3   8        6.20        6.51      1.81 o 
  -5   3   8      264.48      279.76      7.19 o 
  -4   3   8       81.35       81.53      3.72 o 
  -3   3   8      120.65      109.26      4.09 o 
  -2   3   8       69.80       66.81      2.30 o 
  -1   3   8      101.75       92.96      2.06 o 
   0   3   8      276.15      285.09      3.68 o 
   1   3   8      129.46      132.61      2.27 o 
   2   3   8      153.62      144.15      2.28 o 
   3   3   8       77.16       89.07      1.93 o 
   4   3   8     1049.92     1012.78      8.67 o 
   5   3   8      400.26      402.84      4.87 o 
   6   3   8       15.70       14.49      1.27 o 
   7   3   8       23.51       24.42      1.57 o 
   8   3   8      138.95      148.89      3.33 o 
   9   3   8      139.00      146.58      3.82 o 
  10   3   8        3.18        1.55      1.29 o 
  -9   4   8        0.91        1.37      2.64 o 
  -8   4   8        0.03        0.50      2.38 o 
  -7   4   8       12.62       11.12      3.41 o 
  -6   4   8        2.05        0.49      2.00 o 
  -5   4   8        0.02       -0.47      1.22 o 
  -4   4   8       38.94       36.43      2.67 o 
  -3   4   8      142.87      150.94      3.62 o 
  -2   4   8      218.20      221.63      3.67 o 
  -1   4   8        5.73        5.04      0.78 o 
   0   4   8      245.67      244.33      3.05 o 
   1   4   8      246.31      233.14      3.06 o 
   2   4   8      106.55       97.99      2.26 o 
   3   4   8       13.31       16.16      1.08 o 
   4   4   8      238.48      244.82      3.85 o 
   5   4   8       31.93       31.92      1.40 o 
   6   4   8       30.30       31.02      1.72 o 
   7   4   8       51.43       48.80      2.15 o 
   8   4   8       23.52       22.28      2.01 o 
   9   4   8       32.09       31.69      2.55 o 
  10   4   8       64.41       63.93      3.26 o 
  -9   5   8       37.37       38.80      6.11 o 
  -8   5   8       21.84       21.45      4.59 o 
  -7   5   8      201.90      216.81     10.74 o 
  -6   5   8      535.13      561.03     17.63 o 
  -5   5   8      154.87      147.32      7.98 o 
  -4   5   8      188.55      194.60      5.50 o 
  -3   5   8      136.13      135.08      3.51 o 
  -2   5   8      197.29      192.82      3.45 o 
  -1   5   8       64.79       54.66      1.62 o 
   0   5   8      123.52      115.39      2.16 o 
   1   5   8        2.05        5.26      0.73 o 
   2   5   8      201.00      198.15      3.14 o 
   3   5   8      357.06      329.68      4.00 o 
   4   5   8      131.49      135.57      2.92 o 
   5   5   8      139.97      148.01      3.36 o 
   6   5   8        1.83        2.64      1.04 o 
   7   5   8       70.74       77.23      3.28 o 
   8   5   8      216.26      220.01      5.51 o 
   9   5   8       22.34       24.86      2.84 o 
  10   5   8        1.12       -0.13      1.52 o 
  -9   6   8       12.57        6.55      3.82 o 
  -8   6   8        2.06        2.50      2.90 o 
  -7   6   8       15.18       17.16      4.40 o 
  -6   6   8       52.06       58.53      6.00 o 
  -5   6   8       76.30       70.72      7.06 o 
  -4   6   8      542.83      567.96     11.02 o 
  -3   6   8      270.01      276.38      5.30 o 
  -2   6   8      146.66      155.94      3.21 o 
  -1   6   8       17.61       19.28      1.62 o 
   0   6   8      135.75      136.15      2.33 o 
   1   6   8      231.82      193.84      2.84 o 
   2   6   8        1.47        0.70      0.64 o 
   3   6   8       29.11       27.98      1.27 o 
   4   6   8       82.07       72.76      2.32 o 
   5   6   8       72.90       66.07      3.26 o 
   6   6   8       13.87       13.66      2.42 o 
   7   6   8        0.76        0.47      1.22 o 
   8   6   8       28.22       24.22      2.39 o 
   9   6   8      120.53      122.35      4.45 o 
  -8   7   8        8.22        4.24      3.31 o 
  -7   7   8      101.85       85.46      7.35 o 
  -6   7   8      240.50      241.58     11.44 o 
  -5   7   8      123.37      125.36      5.09 o 
  -4   7   8      787.49      786.72     14.16 o 
  -3   7   8       91.26       97.13      3.26 o 
  -2   7   8        8.54        7.82      1.30 o 
  -1   7   8      485.55      490.02      6.59 o 
   0   7   8       18.67       20.71      1.34 o 
   1   7   8       13.81       11.41      0.93 o 
   2   7   8       88.62       86.12      2.67 o 
   3   7   8      595.03      557.51      6.74 o 
   4   7   8      171.17      166.76      4.31 o 
   5   7   8       39.74       33.42      2.24 o 
   6   7   8       24.47       26.24      2.19 o 
   7   7   8       18.41       19.08      2.10 o 
   8   7   8       27.15       24.39      3.02 o 
   9   7   8       48.72       47.09      3.56 o 
  -8   8   8       18.11       20.05      5.15 o 
  -7   8   8        3.13        6.12      3.39 o 
  -6   8   8        1.51        2.69      1.65 o 
  -5   8   8       38.11       41.28      3.38 o 
  -4   8   8       34.14       37.38      3.15 o 
  -3   8   8       79.96       86.89      3.28 o 
  -2   8   8       49.11       47.27      2.52 o 
  -1   8   8       41.82       45.64      2.44 o 
   0   8   8        0.24        1.25      0.69 o 
   1   8   8        6.97        6.13      0.97 o 
   2   8   8        0.02        0.06      0.75 o 
   3   8   8        0.29       -0.74      0.93 o 
   4   8   8       24.27       22.05      2.40 o 
   5   8   8        1.18        3.51      1.29 o 
   6   8   8      160.70      148.63      7.88 o 
   7   8   8        0.20        0.88      1.79 o 
   8   8   8       38.30       37.65      2.91 o 
   9   8   8       16.76       14.64      2.13 o 
  -7   9   8       24.67       25.74      5.46 o 
  -6   9   8        8.27        7.08      2.08 o 
  -5   9   8       36.57       43.64      3.71 o 
  -4   9   8       35.55       30.37      3.74 o 
  -3   9   8        5.42        6.01      1.39 o 
  -2   9   8      226.45      206.52      5.19 o 
  -1   9   8      308.79      295.75      7.53 o 
   0   9   8       80.33       78.77      3.15 o 
   1   9   8       68.64       69.44      3.09 o 
   2   9   8       24.94       21.53      1.75 o 
   3   9   8      193.63      181.45      4.36 o 
   4   9   8      107.18      103.20      5.09 o 
   5   9   8       18.68       18.05      2.13 o 
   6   9   8        4.17        4.22      1.54 o 
   7   9   8        1.60        3.95      1.61 o 
   8   9   8        2.66        3.13      1.67 o 
  -6  10   8       11.99        7.89      2.31 o 
  -5  10   8      101.95      100.25      5.21 o 
  -4  10   8       37.57       39.23      2.76 o 
  -3  10   8       47.22       54.76      3.07 o 
  -2  10   8        4.61        6.09      1.46 o 
  -1  10   8      105.02      117.02      4.04 o 
   0  10   8       11.68       11.99      2.20 o 
   1  10   8       83.80       96.80      4.67 o 
   2  10   8       32.09       27.79      2.03 o 
   3  10   8        6.97        4.92      1.34 o 
   4  10   8       12.19       12.05      1.76 o 
   5  10   8        5.60        7.46      1.81 o 
   6  10   8       10.47       11.94      1.97 o 
   7  10   8        0.25        1.93      1.60 o 
   8  10   8       20.91       21.46      2.54 o 
  -5  11   8       32.50       34.47      3.80 o 
  -4  11   8        1.13        2.28      1.43 o 
  -3  11   8        0.27        2.78      1.40 o 
  -2  11   8       41.88       54.87      5.85 o 
  -1  11   8       52.42       54.02      3.91 o 
   0  11   8      120.29      112.93      5.25 o 
   1  11   8        1.13        0.76      2.16 o 
   2  11   8       20.98       27.08      2.49 o 
   3  11   8      141.96      148.63      4.31 o 
   4  11   8       15.44       17.19      2.06 o 
   5  11   8       16.33       14.58      2.00 o 
   6  11   8        7.89        6.27      1.78 o 
   7  11   8        2.83        0.87      1.81 o 
  -4  12   8       33.08       36.01      5.45 o 
  -3  12   8       53.13       60.29      5.32 o 
  -2  12   8       36.08       35.95      3.72 o 
  -1  12   8        0.21        2.47      1.63 o 
   0  12   8        5.25        6.33      1.96 o 
   1  12   8       65.85       66.27      5.06 o 
   2  12   8        6.26        6.48      2.16 o 
   3  12   8       52.47       55.92      3.57 o 
   4  12   8        9.45       13.86      1.93 o 
   5  12   8       76.16       67.60      5.79 o 
   6  12   8        7.24       13.59      2.18 o 
  -2  13   8       74.57       76.03      5.23 o 
  -1  13   8       19.19       21.23      3.35 o 
   0  13   8       18.23       24.19      4.10 o 
   1  13   8        0.19        3.03      2.07 o 
   2  13   8        7.07        6.83      2.22 o 
   3  13   8        1.28        3.74      2.04 o 
   4  13   8        9.73        7.05      2.15 o 
  -3  -7   9        2.54        2.36      2.45 o 
  -2  -7   9        6.29        7.06      2.68 o 
  -1  -7   9        0.20        1.19      3.14 o 
   0  -7   9        0.04        2.27      2.86 o 
   1  -7   9        7.76        5.45      3.71 o 
   2  -7   9       10.03       11.09      2.79 o 
  -5  -6   9        4.23        4.51      3.83 o 
  -4  -6   9       20.81       19.11      3.29 o 
  -3  -6   9       15.44       13.30      3.22 o 
  -2  -6   9        0.62       -0.29      1.99 o 
  -1  -6   9       13.75       21.23      3.22 o 
   0  -6   9        9.15       14.95      2.58 o 
   1  -6   9        2.83        2.09      1.68 o 
   2  -6   9        1.16        3.55      1.62 o 
   3  -6   9        0.02        1.71      1.61 o 
   4  -6   9       13.55       13.43      2.39 o 
  -6  -5   9        9.49       15.67      4.85 o 
  -5  -5   9       10.06        4.34      3.72 o 
  -4  -5   9       23.77       30.83      7.49 o 
  -3  -5   9       11.32       16.01      2.95 o 
  -2  -5   9        3.03        7.69      1.68 o 
  -1  -5   9        1.41        2.26      1.44 o 
   0  -5   9        8.44        5.99      1.71 o 
   1  -5   9        0.09        3.77      1.64 o 
   2  -5   9       13.11       16.60      2.24 o 
   3  -5   9        7.74        8.58      1.63 o 
   4  -5   9        7.08       12.34      1.92 o 
   5  -5   9        0.03        3.13      2.00 o 
   6  -5   9       23.74       25.77      2.61 o 
  -7  -4   9        2.40        5.52      3.84 o 
  -6  -4   9       18.32       20.27      4.97 o 
  -5  -4   9        4.49        4.00      3.21 o 
  -4  -4   9        0.42        0.40      1.76 o 
  -3  -4   9        0.03        1.22      1.63 o 
  -2  -4   9        0.42        3.09      2.02 o 
  -1  -4   9        2.78        6.57      1.67 o 
   0  -4   9        9.04        9.27      2.01 o 
   1  -4   9        9.61        8.85      1.78 o 
   2  -4   9        6.22        3.03      1.17 o 
   3  -4   9        8.95       12.50      1.50 o 
   4  -4   9        7.82       10.40      1.58 o 
   5  -4   9        6.44        4.46      1.55 o 
   6  -4   9       28.49       35.68      2.76 o 
  -8  -3   9       14.08        5.96      3.96 o 
  -7  -3   9       31.61       42.98      5.99 o 
  -6  -3   9       25.05       29.65      5.13 o 
  -5  -3   9       40.20       25.73      4.67 o 
  -4  -3   9        2.42        4.31      2.22 o 
  -3  -3   9        5.22        1.77      1.81 o 
  -2  -3   9        4.53        4.33      1.38 o 
  -1  -3   9       40.44       38.05      3.09 o 
   0  -3   9        3.38        5.16      1.53 o 
   1  -3   9       33.84       30.74      2.46 o 
   2  -3   9       39.91       39.52      2.26 o 
   3  -3   9        8.61        8.79      1.29 o 
   4  -3   9        1.65        1.47      0.96 o 
   5  -3   9       24.65       24.60      1.76 o 
   6  -3   9       19.05       17.92      1.84 o 
   7  -3   9       15.40       19.01      2.05 o 
  -8  -2   9        0.13       -2.90      3.17 o 
  -7  -2   9        7.48        9.95      4.23 o 
  -6  -2   9       23.55       21.03      2.93 o 
  -5  -2   9        1.17        0.09      1.48 o 
  -4  -2   9       16.21       12.16      2.16 o 
  -3  -2   9        4.74        7.12      1.48 o 
  -2  -2   9       89.03       78.70      7.31 o 
  -1  -2   9       20.95       20.74      2.01 o 
   0  -2   9        1.89        1.65      1.27 o 
   1  -2   9        1.73        2.63      1.05 o 
   2  -2   9      111.00       93.20      2.48 o 
   3  -2   9        8.40        8.79      1.12 o 
   4  -2   9       14.48       10.80      1.23 o 
   5  -2   9       38.18       47.56      2.15 o 
   6  -2   9        2.52        4.24      1.13 o 
   7  -2   9       39.80       44.01      4.86 o 
   8  -2   9       24.13       26.21      2.66 o 
  -9  -1   9        0.06        1.51      3.70 o 
  -8  -1   9        6.98        4.83      3.88 o 
  -7  -1   9       29.51       27.43      3.22 o 
  -6  -1   9        0.03        2.48      1.62 o 
  -5  -1   9        3.97        5.74      1.83 o 
  -4  -1   9       14.26        7.22      1.90 o 
  -3  -1   9       10.09       10.32      2.04 o 
  -2  -1   9       45.74       38.68      3.37 o 
  -1  -1   9      266.03      235.66      6.70 o 
   0  -1   9        9.67        8.35      1.59 o 
   1  -1   9        5.45        4.75      0.80 o 
   2  -1   9      128.91      113.98      2.55 o 
   3  -1   9       10.98       11.79      1.19 o 
   4  -1   9        2.21        2.52      1.00 o 
   5  -1   9      130.92      122.87      4.70 o 
   6  -1   9       66.38       66.67      2.70 o 
   7  -1   9        4.64        1.24      1.15 o 
   8  -1   9        0.03        2.03      1.66 o 
  -9   0   9        5.43        2.74      3.68 o 
  -8   0   9        6.00        7.04      2.48 o 
  -7   0   9       37.30       28.96      3.34 o 
  -6   0   9       21.73       20.64      2.79 o 
  -5   0   9       16.92       14.88      2.44 o 
  -4   0   9       17.40       16.91      2.44 o 
  -3   0   9        2.86       -0.55      1.31 o 
  -2   0   9      143.67      145.22      3.85 o 
  -1   0   9      113.62      104.95      3.38 o 
   0   0   9      423.61      388.29      8.81 o 
   1   0   9       33.36       30.91      1.24 o 
   2   0   9       14.01       16.01      1.13 o 
   3   0   9      141.16      126.00      2.95 o 
   4   0   9      123.18      113.75      2.98 o 
   5   0   9       20.18       19.72      1.48 o 
   6   0   9        0.92        0.78      1.00 o 
   7   0   9       10.32        9.02      1.36 o 
   8   0   9       88.92       87.93      3.02 o 
   9   0   9       30.99       33.12      2.57 o 
  -9   1   9       13.31       12.08      3.89 o 
  -8   1   9       15.64       14.45      2.92 o 
  -7   1   9        1.24        1.97      3.88 o 
  -6   1   9       13.56       12.08      2.33 o 
  -5   1   9       37.35       33.75      3.15 o 
  -4   1   9        7.38       13.25      2.79 o 
  -3   1   9        3.57        5.15      1.75 o 
  -2   1   9       44.15       40.29      2.92 o 
  -1   1   9      115.45       94.08      3.07 o 
   0   1   9      409.46      367.35      5.97 o 
   1   1   9       70.17       68.64      2.00 o 
   2   1   9        9.93       10.37      0.99 o 
   3   1   9       62.02       54.34      1.84 o 
   4   1   9       28.07       27.81      2.20 o 
   5   1   9       21.93       17.86      1.41 o 
   6   1   9       52.26       46.19      2.06 o 
   7   1   9       54.21       59.10      2.44 o 
   8   1   9        6.63        8.14      1.39 o 
   9   1   9        4.55        1.95      1.29 o 
  -9   2   9        0.51        2.24      2.89 o 
  -8   2   9        0.39       -1.53      2.17 o 
  -7   2   9       18.03       14.47      2.63 o 
  -6   2   9       41.02       35.18      5.57 o 
  -5   2   9        0.48        1.72      2.10 o 
  -4   2   9       89.41       89.78      7.85 o 
  -3   2   9        0.71        1.77      1.43 o 
  -2   2   9      169.01      173.95      5.49 o 
  -1   2   9      423.12      415.88      6.67 o 
   0   2   9      265.56      272.67      6.07 o 
   1   2   9        0.69        3.81      0.85 o 
   2   2   9       28.65       25.20      1.45 o 
   3   2   9       98.76      102.47      2.42 o 
   4   2   9      171.22      182.11      3.35 o 
   5   2   9        3.22        2.86      0.84 o 
   6   2   9       37.59       41.83      1.90 o 
   7   2   9       22.16       21.97      1.64 o 
   8   2   9      142.14      143.80      3.66 o 
   9   2   9        9.28        6.63      1.45 o 
  -9   3   9       24.47       27.18      5.37 o 
  -8   3   9      120.31      123.16      8.48 o 
  -7   3   9       26.99       22.14      4.37 o 
  -6   3   9       27.70       25.06      2.87 o 
  -5   3   9        1.69        0.79      1.41 o 
  -4   3   9       72.91       66.04      4.22 o 
  -3   3   9      207.68      208.81      6.03 o 
  -2   3   9      116.72      128.20      7.52 o 
  -1   3   9        0.35       -0.09      0.91 o 
   0   3   9      137.01      138.91      3.01 o 
   1   3   9      261.85      256.74      4.37 o 
   2   3   9      636.87      609.29      6.85 o 
   3   3   9        6.27        8.15      1.03 o 
   4   3   9      915.96      883.44      8.63 o 
   5   3   9        3.27        2.85      0.84 o 
   6   3   9       37.74       37.99      1.79 o 
   7   3   9        9.29       12.14      1.33 o 
   8   3   9        8.22        6.57      1.26 o 
   9   3   9        3.10        4.06      1.30 o 
  -9   4   9       11.82        9.77      3.83 o 
  -8   4   9       49.75       53.36      6.55 o 
  -7   4   9       18.34       14.56      3.94 o 
  -6   4   9       45.66       40.24      5.29 o 
  -5   4   9       82.89       85.52      4.10 o 
  -4   4   9       56.28       53.13      3.56 o 
  -3   4   9      108.47      102.20      6.83 o 
  -2   4   9      150.02      157.10      3.99 o 
  -1   4   9      373.11      380.71      6.39 o 
   0   4   9      272.07      273.82      4.43 o 
   1   4   9       34.75       39.94      1.85 o 
   2   4   9      295.90      271.93      3.88 o 
   3   4   9      124.30      122.80      2.91 o 
   4   4   9       61.55       62.56      2.08 o 
   5   4   9       43.03       44.21      1.93 o 
   6   4   9       66.60       62.00      2.31 o 
   7   4   9      144.74      144.28      3.46 o 
   8   4   9      132.47      138.01      4.02 o 
   9   4   9        3.84        3.46      1.41 o 
  -9   5   9       20.55       22.58      5.30 o 
  -8   5   9        8.98        4.73      3.35 o 
  -7   5   9       59.55       52.32      6.28 o 
  -6   5   9      390.77      403.62     14.93 o 
  -5   5   9        6.70        4.65      2.52 o 
  -4   5   9        0.98        0.36      1.39 o 
  -3   5   9      168.49      179.40      4.22 o 
  -2   5   9      117.00      127.47      3.50 o 
  -1   5   9       27.16       26.64      1.53 o 
   0   5   9      600.09      593.59      7.73 o 
   1   5   9       81.65       88.65      2.14 o 
   2   5   9       19.56       16.50      1.58 o 
   3   5   9       48.86       49.99      2.13 o 
   4   5   9      867.37      828.53      8.35 o 
   5   5   9       81.01       79.82      2.63 o 
   6   5   9       11.31        8.39      1.37 o 
   7   5   9       13.72       16.30      2.48 o 
   8   5   9       47.44       49.21      5.13 o 
   9   5   9       43.92       46.00      3.12 o 
  -8   6   9       10.26       10.48      3.77 o 
  -7   6   9      150.40      150.59      9.48 o 
  -6   6   9       22.91       21.35      4.47 o 
  -5   6   9       58.17       62.22      6.04 o 
  -4   6   9       87.21       74.95      5.91 o 
  -3   6   9      152.81      145.24      3.97 o 
  -2   6   9      183.45      189.12      4.42 o 
  -1   6   9       26.66       28.10      1.62 o 
   0   6   9        7.29        7.67      1.14 o 
   1   6   9       77.72       62.82      2.33 o 
   2   6   9       26.71       25.19      1.26 o 
   3   6   9        5.45        5.81      1.06 o 
   4   6   9       68.56       68.90      2.37 o 
   5   6   9       36.25       36.42      1.96 o 
   6   6   9       45.82       44.62      2.66 o 
   7   6   9       19.77       16.86      2.09 o 
   8   6   9       46.47       50.67      3.49 o 
   9   6   9        8.66        4.80      1.94 o 
  -8   7   9        3.81        4.69      3.40 o 
  -7   7   9        2.01        2.53      3.02 o 
  -6   7   9       14.58       20.54      4.62 o 
  -5   7   9       17.38       23.39      4.37 o 
  -4   7   9        9.76       10.41      1.96 o 
  -3   7   9        1.27        3.84      1.45 o 
  -2   7   9        0.91        2.04      0.98 o 
  -1   7   9      142.01      147.26      3.37 o 
   0   7   9      136.03      135.10      3.32 o 
   1   7   9        1.34        4.39      0.87 o 
   2   7   9       13.22       10.47      1.19 o 
   3   7   9       52.14       49.01      2.02 o 
   4   7   9        2.93        1.21      1.09 o 
   5   7   9      113.61      112.39      3.66 o 
   6   7   9       37.36       31.77      2.41 o 
   7   7   9        7.03        3.39      1.49 o 
   8   7   9      158.21      155.13      6.91 o 
   9   7   9       21.99       20.24      2.80 o 
  -8   8   9        1.04        1.93      3.33 o 
  -7   8   9      138.30      136.14      9.52 o 
  -6   8   9       62.76       74.68      7.33 o 
  -5   8   9       29.22       32.25      3.19 o 
  -4   8   9      246.35      233.72      7.16 o 
  -3   8   9       82.57       84.90      4.21 o 
  -2   8   9      239.93      240.64      5.41 o 
  -1   8   9      128.72      129.86      3.90 o 
   0   8   9       10.98        9.22      1.26 o 
   1   8   9       15.28       15.83      1.49 o 
   2   8   9        4.12        3.11      0.91 o 
   3   8   9        5.65        4.49      1.25 o 
   4   8   9        0.88       -0.65      1.06 o 
   5   8   9       31.74       27.62      2.32 o 
   6   8   9       15.60       13.76      1.97 o 
   7   8   9        0.02        0.53      1.82 o 
   8   8   9       72.98       71.59      5.66 o 
  -7   9   9        4.49        4.72      3.57 o 
  -6   9   9        4.79       10.14      3.78 o 
  -5   9   9       16.75       12.49      2.43 o 
  -4   9   9       25.11       28.41      3.73 o 
  -3   9   9       14.48       19.34      2.57 o 
  -2   9   9       32.05       33.76      2.39 o 
  -1   9   9       65.52       66.57      3.24 o 
   0   9   9        8.34        6.72      1.43 o 
   1   9   9       29.52       26.57      2.20 o 
   2   9   9        0.35       -0.32      0.94 o 
   3   9   9       87.86       81.69      3.11 o 
   4   9   9       11.94       13.36      1.77 o 
   5   9   9       49.13       38.57      2.57 o 
   6   9   9       52.63       55.52      3.11 o 
   7   9   9        8.03        8.01      1.89 o 
   8   9   9       14.72       15.78      2.25 o 
  -6  10   9       32.03       37.64      3.97 o 
  -5  10   9       22.86       23.20      3.25 o 
  -4  10   9       66.56       70.99      8.21 o 
  -3  10   9        4.87        5.36      1.86 o 
  -2  10   9        8.78       15.67      1.97 o 
  -1  10   9      207.04      195.67      5.29 o 
   0  10   9       45.12       30.77      3.03 o 
   1  10   9        0.53        1.48      1.60 o 
   2  10   9       42.70       41.26      2.81 o 
   3  10   9      128.58      113.59      3.70 o 
   4  10   9       17.71       14.81      1.93 o 
   5  10   9       33.30       32.36      2.54 o 
   6  10   9       31.29       25.44      2.49 o 
   7  10   9       12.25        9.15      1.97 o 
  -5  11   9        1.62        1.89      2.03 o 
  -4  11   9        2.80       -0.19      1.75 o 
  -3  11   9        0.33        2.34      1.36 o 
  -2  11   9        0.26        0.74      1.46 o 
  -1  11   9       68.27       73.74     13.03 o 
   0  11   9        3.46        8.86      2.04 o 
   1  11   9       21.08       23.89      2.99 o 
   2  11   9        1.97        1.98      1.71 o 
   3  11   9       41.18       37.32      2.51 o 
   4  11   9       14.17       13.02      1.91 o 
   5  11   9       89.97       91.05      3.78 o 
   6  11   9       32.34       38.80      3.53 o 
  -4  12   9       50.25       55.45      4.63 o 
  -3  12   9       10.85       18.28      2.86 o 
  -2  12   9       17.61        9.51      5.13 o 
  -1  12   9       80.28       88.06      4.99 o 
   0  12   9       25.01       18.49      4.01 o 
   1  12   9       21.65       21.41      3.05 o 
   2  12   9      116.58      130.30      6.06 o 
   3  12   9       54.84       53.10      4.30 o 
   4  12   9       37.90       34.77      3.22 o 
   5  12   9        1.90        7.05      1.81 o 
  -2  13   9        3.69        3.55      2.04 o 
  -1  13   9       50.60       47.30      5.71 o 
   0  13   9       27.33       22.95      3.22 o 
   1  13   9       22.06       27.81      8.22 o 
   2  13   9        9.10       10.43      2.41 o 
   3  13   9      102.34       97.73      5.61 o 
  -3  -6  10        4.50        5.05      2.70 o 
  -2  -6  10        0.31       -2.59      2.12 o 
  -1  -6  10        0.07       -1.26      1.95 o 
   0  -6  10        0.32        2.48      1.73 o 
   1  -6  10       26.15       28.07      2.83 o 
   2  -6  10        0.57        6.77      2.44 o 
  -5  -5  10        1.39        5.17      3.72 o 
  -4  -5  10        1.52        1.73      3.22 o 
  -3  -5  10        0.79       -0.16      2.16 o 
  -2  -5  10       26.29       39.74      4.00 o 
  -1  -5  10        8.13       15.19      2.19 o 
   0  -5  10       14.72       14.85      3.31 o 
   1  -5  10        0.18        1.95      1.60 o 
   2  -5  10       16.29       19.57      3.58 o 
   3  -5  10       31.70       53.45      3.52 o 
   4  -5  10        0.13        2.54      1.74 o 
  -6  -4  10        3.59        6.62      4.05 o 
  -5  -4  10        1.86        3.49      3.36 o 
  -4  -4  10       10.93       20.43      4.74 o 
  -3  -4  10       16.75       19.47      2.44 o 
  -2  -4  10        0.69        3.65      1.53 o 
  -1  -4  10       35.86       37.30      2.87 o 
   0  -4  10        4.18        4.42      2.07 o 
   1  -4  10       10.67        9.62      2.45 o 
   2  -4  10        1.10        3.38      1.60 o 
   3  -4  10        9.44        7.38      1.96 o 
   4  -4  10        2.07        4.70      1.48 o 
   5  -4  10        9.59       16.74      1.92 o 
  -7  -3  10       11.67        9.16      4.46 o 
  -6  -3  10        0.67       -1.03      3.07 o 
  -5  -3  10        6.67        7.98      3.99 o 
  -4  -3  10        0.54        1.49      1.49 o 
  -3  -3  10        0.24        1.12      1.55 o 
  -2  -3  10       12.34       18.34      2.11 o 
  -1  -3  10       33.26       39.04      3.01 o 
   0  -3  10      107.81      114.27      4.26 o 
   1  -3  10        3.43        4.75      1.64 o 
   2  -3  10       10.41        8.84      3.00 o 
   3  -3  10       12.12       12.94      1.68 o 
   4  -3  10       44.28       44.74      2.17 o 
   5  -3  10       12.47       15.50      1.64 o 
   6  -3  10      108.27      108.37      3.67 o 
  -7  -2  10       21.09       23.39      5.21 o 
  -6  -2  10        2.15        2.10      3.37 o 
  -5  -2  10        5.37       10.18      2.39 o 
  -4  -2  10        4.05        6.94      3.78 o 
  -3  -2  10        0.98        0.93      1.43 o 
  -2  -2  10        7.94        9.54      1.71 o 
  -1  -2  10        1.57        3.21      1.36 o 
   0  -2  10        0.79        2.07      1.30 o 
   1  -2  10       68.44       66.20      3.26 o 
   2  -2  10       24.83       31.27      2.55 o 
   3  -2  10       46.01       45.30      2.01 o 
   4  -2  10        0.40        0.83      0.91 o 
   5  -2  10       26.67       34.25      2.34 o 
   6  -2  10        8.50        8.33      1.36 o 
   7  -2  10       67.41       76.61      4.66 o 
  -8  -1  10       16.79       19.83      5.09 o 
  -7  -1  10        5.85        4.31      2.24 o 
  -6  -1  10       20.44       10.15      6.68 o 
  -5  -1  10       26.62       28.09      3.13 o 
  -4  -1  10        0.54        1.53      1.52 o 
  -3  -1  10        0.20        1.76      1.50 o 
  -2  -1  10        7.86        7.47      2.56 o 
  -1  -1  10       17.64       11.79      1.73 o 
   0  -1  10        1.84        2.17      1.24 o 
   1  -1  10       18.63       17.89      2.80 o 
   2  -1  10       10.38        6.64      1.16 o 
   3  -1  10       54.30       46.72      2.02 o 
   4  -1  10       54.83       52.98      2.27 o 
   5  -1  10       17.17       17.14      1.73 o 
   6  -1  10        0.11        0.49      1.12 o 
   7  -1  10       27.50       30.18      2.09 o 
   8  -1  10      279.73      317.43      9.53 o 
  -8   0  10       36.49       32.11      3.94 o 
  -7   0  10        0.29       -0.14      1.79 o 
  -6   0  10        0.00       -2.54      1.42 o 
  -5   0  10        0.01        0.17      1.54 o 
  -4   0  10       18.68       21.66      2.77 o 
  -3   0  10        0.20        2.04      1.55 o 
  -2   0  10       76.96       80.89      4.11 o 
  -1   0  10       22.69       13.60      1.69 o 
   0   0  10       76.20       72.30      7.41 o 
   1   0  10       35.66       27.77      3.94 o 
   2   0  10      104.12       91.53      2.15 o 
   3   0  10       82.23       72.04      2.17 o 
   4   0  10       28.03       24.53      1.57 o 
   5   0  10       51.36       44.46      2.06 o 
   6   0  10       33.00       30.75      2.07 o 
   7   0  10        4.24        3.75      1.22 o 
   8   0  10        0.03       -0.26      1.18 o 
  -8   1  10        0.00        1.00      2.09 o 
  -7   1  10       55.14       50.85      4.13 o 
  -6   1  10       38.67       29.86      3.31 o 
  -5   1  10       72.64       62.68      4.09 o 
  -4   1  10       23.06       20.58      2.65 o 
  -3   1  10        3.43        3.94      1.58 o 
  -2   1  10      125.05      141.59      5.27 o 
  -1   1  10      220.95      218.17      6.57 o 
   0   1  10      127.21      140.62      4.34 o 
   1   1  10       10.97        8.05      1.96 o 
   2   1  10      226.97      216.71      3.49 o 
   3   1  10      259.63      239.01      3.86 o 
   4   1  10       65.06       60.67      2.14 o 
   5   1  10        0.04        0.07      0.86 o 
   6   1  10        0.29        0.40      0.93 o 
   7   1  10      103.75      113.65      4.23 o 
   8   1  10       51.78       50.89      2.78 o 
  -8   2  10       25.90       25.30      5.14 o 
  -7   2  10        8.16       12.30      2.60 o 
  -6   2  10        2.66        1.82      1.76 o 
  -5   2  10        0.23       -0.24      1.43 o 
  -4   2  10       10.99       12.20      2.32 o 
  -3   2  10       48.47       50.74      3.46 o 
  -2   2  10        0.12       -1.75      1.21 o 
  -1   2  10       67.23       56.99      3.40 o 
   0   2  10     1198.88     1217.79     15.12 o 
   1   2  10      168.18      164.88      3.12 o 
   2   2  10      510.42      487.66      6.13 o 
   3   2  10       24.20       26.40      1.63 o 
   4   2  10       35.32       35.92      1.77 o 
   5   2  10       66.78       62.61      2.49 o 
   6   2  10       57.47       59.30      3.34 o 
   7   2  10       35.86       34.87      2.12 o 
   8   2  10       31.82       28.37      2.12 o 
   9   2  10       52.49       54.06      2.76 o 
  -8   3  10        2.99        1.60      3.01 o 
  -7   3  10        7.92       13.76      4.16 o 
  -6   3  10       27.01       28.20      3.16 o 
  -5   3  10      145.74      140.53     11.84 o 
  -4   3  10       13.23       13.04      2.77 o 
  -3   3  10       16.45       14.69      2.23 o 
  -2   3  10      173.07      180.36      5.76 o 
  -1   3  10      242.84      242.23     12.14 o 
   0   3  10       79.98       78.69      2.96 o 
   1   3  10       17.15       18.37      1.54 o 
   2   3  10      762.96      782.94      9.08 o 
   3   3  10      335.94      335.27      6.93 o 
   4   3  10      114.33      116.92      4.20 o 
   5   3  10       13.17       12.86      1.39 o 
   6   3  10       71.96       75.03      2.38 o 
   7   3  10      100.91      114.53      3.00 o 
   8   3  10       40.56       37.95      2.12 o 
   9   3  10       57.21       59.93      2.91 o 
  -8   4  10       26.61       20.83      4.81 o 
  -7   4  10        0.98        2.03      2.68 o 
  -6   4  10        9.42        9.62      3.43 o 
  -5   4  10        1.70        1.95      1.60 o 
  -4   4  10       15.83       15.41      3.24 o 
  -3   4  10       61.84       57.98      3.46 o 
  -2   4  10       37.49       37.82      2.95 o 
  -1   4  10        9.66        8.70      1.38 o 
   0   4  10      261.16      259.14      5.40 o 
   1   4  10      105.82      112.37      3.02 o 
   2   4  10      459.25      444.73      5.84 o 
   3   4  10      115.66      114.30      2.91 o 
   4   4  10      134.16      137.82      4.00 o 
   5   4  10        0.38        0.46      0.97 o 
   6   4  10        0.02        0.24      0.95 o 
   7   4  10        2.68        2.98      1.15 o 
   8   4  10       28.17       25.14      2.52 o 
   9   4  10       40.89       38.74      2.73 o 
  -8   5  10       99.39      101.88      8.35 o 
  -7   5  10       51.84       52.91      6.52 o 
  -6   5  10      120.01      128.00      8.42 o 
  -5   5  10       36.11       40.85      5.26 o 
  -4   5  10        0.02       -0.36      1.23 o 
  -3   5  10      114.57      104.83      4.44 o 
  -2   5  10      118.74      118.80      4.59 o 
  -1   5  10        2.01        2.89      1.06 o 
   0   5  10        0.01       -1.10      0.78 o 
   1   5  10       73.08       64.20      2.08 o 
   2   5  10      133.56      128.80      2.96 o 
   3   5  10       80.38       84.05      2.58 o 
   4   5  10      130.08      120.88      3.13 o 
   5   5  10        6.50        7.11      1.31 o 
   6   5  10      127.54      130.28      3.57 o 
   7   5  10       56.69       60.32      3.20 o 
   8   5  10       18.25       20.14      2.36 o 
   9   5  10       65.01       60.21      4.71 o 
  -8   6  10        0.08        0.16      2.67 o 
  -7   6  10        2.85        1.35      2.84 o 
  -6   6  10       65.73       57.41      6.52 o 
  -5   6  10       50.13       35.11      5.19 o 
  -4   6  10       55.80       54.31      5.67 o 
  -3   6  10       53.40       55.91      3.42 o 
  -2   6  10       17.05       24.23      1.92 o 
  -1   6  10      157.35      145.45      4.03 o 
   0   6  10      112.82      126.87      4.32 o 
   1   6  10       70.59       71.37      4.49 o 
   2   6  10      116.23      107.62      2.75 o 
   3   6  10       11.88       13.32      1.38 o 
   4   6  10      199.75      197.28      4.00 o 
   5   6  10        4.00        1.95      1.01 o 
   6   6  10       30.61       35.48      3.54 o 
   7   6  10        8.24        9.98      2.47 o 
   8   6  10       14.88        9.44      2.47 o 
  -8   7  10        2.51        6.81      3.64 o 
  -7   7  10      139.83      109.91      8.74 o 
  -6   7  10      470.39      457.33     17.10 o 
  -5   7  10        5.02        5.45      2.95 o 
  -4   7  10       32.64       34.30      5.06 o 
  -3   7  10      200.37      177.74      5.90 o 
  -2   7  10       82.11       79.70      6.27 o 
  -1   7  10        0.87        4.26      1.65 o 
   0   7  10       12.76       11.79      1.80 o 
   1   7  10      113.82      101.36      3.05 o 
   2   7  10      147.01      146.70      3.25 o 
   3   7  10      108.15       97.03      2.75 o 
   4   7  10       24.52       22.68      1.67 o 
   5   7  10       17.64       13.98      1.87 o 
   6   7  10        0.18        0.01      1.25 o 
   7   7  10      106.64      100.03      5.28 o 
   8   7  10       50.32       52.24      3.29 o 
  -7   8  10       10.79       11.28      4.17 o 
  -6   8  10       11.26       17.02      4.53 o 
  -5   8  10       55.50       42.45      5.75 o 
  -4   8  10       28.54       32.15      5.15 o 
  -3   8  10        2.31        3.91      1.54 o 
  -2   8  10        0.97        2.34      1.43 o 
  -1   8  10       33.15       31.98      2.34 o 
   0   8  10       45.30       49.31      2.30 o 
   1   8  10      142.83      137.88      3.61 o 
   2   8  10       90.74       85.22      2.92 o 
   3   8  10        0.23        0.93      1.10 o 
   4   8  10       68.41       61.71      2.89 o 
   5   8  10       22.91       21.65      2.33 o 
   6   8  10       33.98       32.74      2.79 o 
   7   8  10       14.03       12.93      2.14 o 
   8   8  10        0.09        3.31      1.73 o 
  -6   9  10       26.26       30.91      5.80 o 
  -5   9  10       11.89       17.39      4.26 o 
  -4   9  10       38.95       34.85      4.14 o 
  -3   9  10       48.99       43.90      3.55 o 
  -2   9  10       54.05       53.87      5.60 o 
  -1   9  10       33.98       32.75      3.97 o 
   0   9  10       18.58       20.94      2.49 o 
   1   9  10        8.27        9.28      1.39 o 
   2   9  10       96.89       98.96      3.86 o 
   3   9  10      275.35      257.82      7.63 o 
   4   9  10       54.46       49.89      3.46 o 
   5   9  10        0.26        1.99      1.40 o 
   6   9  10       15.56       18.02      2.17 o 
   7   9  10        8.43        8.43      1.95 o 
  -6  10  10        7.03        4.92      3.75 o 
  -5  10  10       54.66       38.11      6.09 o 
  -4  10  10        2.47        4.53      2.18 o 
  -3  10  10        6.27        8.11      2.32 o 
  -2  10  10        3.10        2.01      3.89 o 
  -1  10  10      273.03      302.52      6.79 o 
   0  10  10       28.56       35.16      3.23 o 
   1  10  10       80.09       78.81      4.41 o 
   2  10  10        0.08        0.03      1.27 o 
   3  10  10        2.91        3.28      1.86 o 
   4  10  10       13.85       10.69      1.80 o 
   5  10  10       50.81       55.14      3.10 o 
   6  10  10        6.59        6.08      1.76 o 
   7  10  10        5.55        5.64      1.89 o 
  -5  11  10       21.28       28.64      3.69 o 
  -4  11  10        2.43        4.69      2.63 o 
  -3  11  10        1.38        2.11      1.84 o 
  -2  11  10       16.76       23.03      3.13 o 
  -1  11  10      213.77      224.77      7.51 o 
   0  11  10      333.57      313.35     25.95 o 
   1  11  10       45.83       58.76      4.17 o 
   2  11  10       20.66       22.35      4.57 o 
   3  11  10      160.00      163.98      6.22 o 
   4  11  10       78.18       72.08      3.44 o 
   5  11  10        1.45        1.77      1.53 o 
   6  11  10      124.34      129.96      4.66 o 
  -3  12  10       29.54       30.99      5.31 o 
  -2  12  10        3.12        8.07      3.37 o 
  -1  12  10      162.40      169.89      6.89 o 
   0  12  10        5.41       13.44      2.56 o 
   1  12  10      178.26      189.30      7.28 o 
   2  12  10        7.33       10.58      2.46 o 
   3  12  10       15.15       13.63      2.81 o 
   4  12  10       34.06       36.83      3.22 o 
   0  13  10       41.77       34.17      3.79 o 
   1  13  10        0.19        4.14      1.94 o 
   2  13  10        0.07        5.00      1.98 o 
  -3  -5  11       23.90       28.07      5.46 o 
  -2  -5  11        3.80        2.38      2.38 o 
  -1  -5  11        2.15        3.65      1.78 o 
   0  -5  11        3.98       10.41      2.34 o 
   1  -5  11        2.45        4.41      1.86 o 
   2  -5  11        1.10        1.59      2.22 o 
  -5  -4  11        0.12        4.06      3.38 o 
  -4  -4  11        1.04        2.66      3.09 o 
  -3  -4  11        1.31        1.77      3.06 o 
  -2  -4  11        7.17        6.76      1.84 o 
  -1  -4  11       30.30       33.30      4.00 o 
   0  -4  11       13.61       12.30      3.18 o 
   1  -4  11        0.00        4.51      3.02 o 
   2  -4  11        0.50        4.13      1.67 o 
   3  -4  11       28.07       43.22      3.35 o 
   4  -4  11      145.56      160.43      5.70 o 
  -6  -3  11        0.88       -2.09      3.28 o 
  -5  -3  11        0.71        4.06      3.57 o 
  -4  -3  11        7.65        7.98      3.02 o 
  -3  -3  11       45.65       46.24      7.30 o 
  -2  -3  11        0.19        3.55      1.79 o 
  -1  -3  11        5.83        6.77      1.74 o 
   0  -3  11        2.94        4.61      1.72 o 
   1  -3  11        0.28        0.72      2.13 o 
   2  -3  11        2.69        4.26      1.63 o 
   3  -3  11        0.86        4.28      1.74 o 
   4  -3  11        0.15        0.16      1.54 o 
   5  -3  11       15.41       11.63      1.96 o 
  -6  -2  11        9.81       13.63      4.44 o 
  -5  -2  11        0.30        1.93      1.85 o 
  -4  -2  11       57.07       68.27      4.35 o 
  -3  -2  11        3.04        3.75      1.81 o 
  -2  -2  11       12.39       13.41      2.35 o 
  -1  -2  11        4.77        7.30      1.72 o 
   0  -2  11        1.94        3.36      1.48 o 
   1  -2  11        2.99        4.17      1.59 o 
   2  -2  11        1.84        2.22      1.51 o 
   3  -2  11       26.23       30.64      2.85 o 
   4  -2  11       33.38       39.22      2.69 o 
   5  -2  11        6.83        5.06      1.46 o 
   6  -2  11       85.80      110.96      4.09 o 
  -7  -1  11       19.09       33.21      5.90 o 
  -6  -1  11        7.55        6.54      3.12 o 
  -5  -1  11        0.81        0.26      1.83 o 
  -4  -1  11       93.44       95.72      9.55 o 
  -3  -1  11       40.08       46.19      3.73 o 
  -2  -1  11       18.59       16.11      2.55 o 
  -1  -1  11        1.34        1.32      1.75 o 
   0  -1  11        5.04        5.53      1.59 o 
   1  -1  11        0.18        2.40      1.39 o 
   2  -1  11       42.10       40.07      2.88 o 
   3  -1  11        0.22        0.26      1.32 o 
   4  -1  11       33.38       29.40      1.71 o 
   5  -1  11       52.64       60.18      3.17 o 
   6  -1  11       16.44       15.98      1.57 o 
   7  -1  11       15.97       18.84      2.54 o 
  -7   0  11        8.79        8.54      2.64 o 
  -6   0  11       17.39       21.48      3.21 o 
  -5   0  11        3.05        7.32      2.20 o 
  -4   0  11        5.19        3.87      2.05 o 
  -3   0  11        7.46        9.74      4.24 o 
  -2   0  11      466.07      454.69     15.18 o 
  -1   0  11       62.25       60.70      4.61 o 
   0   0  11       78.28       82.49      4.72 o 
   1   0  11        0.11        0.30      1.21 o 
   2   0  11       52.95       51.18      3.06 o 
   3   0  11       58.76       59.42      2.03 o 
   4   0  11        7.14        6.56      1.17 o 
   5   0  11       17.26       18.58      1.85 o 
   6   0  11       10.29        7.57      1.37 o 
   7   0  11       49.63       63.53      2.81 o 
  -8   1  11        4.15        4.83      2.53 o 
  -7   1  11       10.88       18.26      3.16 o 
  -6   1  11        6.03        6.38      2.22 o 
  -5   1  11        0.07        1.07      1.75 o 
  -4   1  11       15.52       12.41      3.70 o 
  -3   1  11        0.02       -0.09      1.34 o 
  -2   1  11      315.44      298.81      8.27 o 
  -1   1  11       44.54       41.68      3.40 o 
   0   1  11       44.74       39.36      2.53 o 
   1   1  11      107.26       96.83      4.60 o 
   2   1  11       19.00       15.76      2.21 o 
   3   1  11       16.53       14.47      1.30 o 
   4   1  11       35.91       30.54      1.96 o 
   5   1  11      288.49      303.96      5.00 o 
   6   1  11       69.58       65.99      2.64 o 
   7   1  11        2.90        3.61      1.30 o 
   8   1  11       26.26       22.60      2.11 o 
  -8   2  11        9.93       13.82      4.55 o 
  -7   2  11        0.45       -1.07      1.78 o 
  -6   2  11       63.56       60.71     10.97 o 
  -5   2  11        2.23        8.53      2.22 o 
  -4   2  11        0.00        0.92      1.60 o 
  -3   2  11        9.36       12.78      3.92 o 
  -2   2  11      230.86      242.80      7.35 o 
  -1   2  11      181.77      167.45      7.11 o 
   0   2  11      244.98      223.02      7.08 o 
   1   2  11        1.36        1.42      1.10 o 
   2   2  11      155.24      151.90      3.38 o 
   3   2  11       68.45       59.06      2.31 o 
   4   2  11       11.19        8.45      1.37 o 
   5   2  11        0.35       -0.07      0.95 o 
   6   2  11       63.98       66.97      2.65 o 
   7   2  11        3.81        2.73      1.26 o 
   8   2  11       59.80       52.87      2.72 o 
  -8   3  11       44.15       52.41      7.06 o 
  -7   3  11        2.09        1.23      2.73 o 
  -6   3  11       29.59       25.69      6.20 o 
  -5   3  11        7.75        7.98      2.13 o 
  -4   3  11       21.95       20.41      2.75 o 
  -3   3  11        5.89       10.08      2.26 o 
  -2   3  11        0.27        3.35      1.98 o 
  -1   3  11        0.23        0.51      2.42 o 
   0   3  11      150.70      134.46      5.25 o 
   1   3  11      111.26      101.48      5.38 o 
   2   3  11       10.80       14.43      1.56 o 
   3   3  11       22.60       24.62      1.67 o 
   4   3  11      102.76      111.35      3.12 o 
   5   3  11       50.02       48.84      2.39 o 
   6   3  11        8.27        5.10      1.56 o 
   7   3  11        0.64        2.03      1.29 o 
   8   3  11        2.05        3.46      1.51 o 
  -8   4  11        2.05        3.14      3.28 o 
  -7   4  11        6.34        8.03      3.60 o 
  -6   4  11       40.51       32.24      5.22 o 
  -5   4  11       27.89       27.40      4.66 o 
  -4   4  11        0.34        0.17      1.50 o 
  -3   4  11       66.59       60.22      3.78 o 
  -2   4  11      241.10      236.86     14.53 o 
  -1   4  11      344.22      334.75      8.48 o 
   0   4  11        1.96        2.33      1.19 o 
   1   4  11       10.15       14.41      2.77 o 
   2   4  11       72.04       72.30      2.73 o 
   3   4  11      133.02      137.33      3.74 o 
   4   4  11       71.50       69.05      2.35 o 
   5   4  11       11.00       10.42      1.34 o 
   6   4  11      126.50      127.07      3.37 o 
   7   4  11        0.57        0.44      1.14 o 
   8   4  11       34.67       26.55      2.38 o 
  -8   5  11      124.78      141.94     10.00 o 
  -7   5  11        0.03       -0.08      2.66 o 
  -6   5  11        0.87        1.74      3.05 o 
  -5   5  11        5.72        4.67      2.99 o 
  -4   5  11       16.38       10.69      2.92 o 
  -3   5  11       25.34       30.21      2.94 o 
  -2   5  11       31.80       25.71      3.24 o 
  -1   5  11       29.15       28.38      2.82 o 
   0   5  11      277.93      291.11      6.12 o 
   1   5  11       21.28       23.97      1.74 o 
   2   5  11       30.92       24.73      2.51 o 
   3   5  11       84.02       83.62      2.64 o 
   4   5  11       69.49       66.01      4.64 o 
   5   5  11        8.66       10.58      1.50 o 
   6   5  11       20.55       24.70      2.01 o 
   7   5  11        6.11        4.62      1.70 o 
   8   5  11       12.39       10.25      3.33 o 
  -7   6  11       55.36       63.05      7.23 o 
  -6   6  11        0.27       -0.91      2.24 o 
  -5   6  11       10.39        7.82      3.34 o 
  -4   6  11        4.33        0.73      2.39 o 
  -3   6  11       58.59       55.53     11.08 o 
  -2   6  11       93.95       84.90      4.20 o 
  -1   6  11      152.68      159.03      4.39 o 
   0   6  11       42.41       43.29      2.54 o 
   1   6  11       23.03       25.69      1.82 o 
   2   6  11       59.89       66.72      2.64 o 
   3   6  11       11.60       15.92      1.51 o 
   4   6  11       12.65       14.07      1.69 o 
   5   6  11      158.57      157.71      3.88 o 
   6   6  11       33.46       33.46      3.38 o 
   7   6  11        3.41        2.33      2.10 o 
   8   6  11       42.93       45.75      4.13 o 
  -7   7  11        0.37        0.92      2.90 o 
  -6   7  11       10.54       17.14      4.60 o 
  -5   7  11       37.95       29.34      5.22 o 
  -4   7  11        0.77        0.46      2.34 o 
  -3   7  11        0.82        3.60      2.65 o 
  -2   7  11        0.03        1.97      1.08 o 
  -1   7  11        0.58        1.91      1.12 o 
   0   7  11      354.56      356.82      7.02 o 
   1   7  11        1.42        4.93      1.21 o 
   2   7  11       10.53        9.90      2.01 o 
   3   7  11       52.00       48.95      2.39 o 
   4   7  11       98.97       95.63      2.99 o 
   5   7  11        0.79        0.56      1.40 o 
   6   7  11       72.85       84.68      3.68 o 
   7   7  11        0.00        0.79      1.55 o 
   8   7  11       35.66       34.93      4.02 o 
  -6   8  11        0.10        3.62      3.40 o 
  -5   8  11       11.82       15.80      4.31 o 
  -4   8  11       10.94        7.66      3.27 o 
  -3   8  11      177.50      157.38      9.04 o 
  -2   8  11       38.30       43.07      3.37 o 
  -1   8  11        2.24        6.48      1.87 o 
   0   8  11        9.93       11.64      1.72 o 
   1   8  11       83.15       74.72      2.79 o 
   2   8  11        7.59       12.43      1.56 o 
   3   8  11        4.64        3.77      1.57 o 
   4   8  11        9.61        9.19      1.69 o 
   5   8  11       44.01       39.19      4.35 o 
   6   8  11       30.67       32.28      2.68 o 
   7   8  11        0.15        1.12      1.58 o 
  -6   9  11        0.37       -1.04      3.02 o 
  -5   9  11       27.68       22.39      4.94 o 
  -4   9  11        8.20       13.23      4.11 o 
  -3   9  11       53.91       57.61      4.06 o 
  -2   9  11       10.73       13.44      2.39 o 
  -1   9  11        8.12        9.44      2.12 o 
   0   9  11      106.38      113.11      3.99 o 
   1   9  11        2.36        4.47      1.25 o 
   2   9  11        3.58        4.32      1.54 o 
   3   9  11       10.18        7.76      1.83 o 
   4   9  11      149.53      151.42      6.38 o 
   5   9  11       43.01       38.16      2.73 o 
   6   9  11       53.88       53.71      3.23 o 
   7   9  11       16.57       15.26      2.32 o 
  -5  10  11        7.68        5.57      3.43 o 
  -4  10  11        6.07        4.07      3.28 o 
  -3  10  11       33.52       31.38      3.42 o 
  -2  10  11        0.02        0.85      2.01 o 
  -1  10  11      124.48      144.28      5.91 o 
   0  10  11        2.99        3.93      1.72 o 
   1  10  11        8.36       11.80      2.37 o 
   2  10  11       11.29       13.40      2.04 o 
   3  10  11       69.87       70.88      4.57 o 
   4  10  11       71.34       83.57      4.14 o 
   5  10  11        9.26        9.65      2.72 o 
   6  10  11        3.11        3.92      2.11 o 
  -4  11  11        7.19        9.50      2.65 o 
  -3  11  11       25.70       28.25      3.52 o 
  -2  11  11       11.25        7.73      2.35 o 
  -1  11  11        0.31        1.56      2.52 o 
   0  11  11        6.90       15.27      2.58 o 
   1  11  11       10.53       12.12      2.47 o 
   2  11  11        1.84        3.68      1.91 o 
   3  11  11       65.74       65.95      3.81 o 
   4  11  11       40.18       39.05      5.39 o 
   5  11  11       17.51       16.66      2.66 o 
  -2  12  11        0.91        3.92      2.96 o 
  -1  12  11       36.91       33.85      5.47 o 
   0  12  11        0.06        5.93      2.85 o 
   1  12  11       22.97       30.61      3.50 o 
   2  12  11       47.54       51.60      7.55 o 
   3  12  11      100.67       73.44      5.04 o 
  -2  -4  12        1.83        4.17      3.41 o 
  -1  -4  12       11.32       11.24      3.08 o 
   0  -4  12        0.11        4.61      1.85 o 
   1  -4  12        9.08       10.37      2.19 o 
  -4  -3  12        0.00        2.59      3.34 o 
  -3  -3  12        3.69        2.06      3.93 o 
  -2  -3  12       13.49       20.71      3.06 o 
  -1  -3  12        7.80       14.82      3.13 o 
   0  -3  12        0.34        3.45      2.41 o 
   1  -3  12        0.36        3.05      1.75 o 
   2  -3  12       10.03       11.53      2.86 o 
   3  -3  12       22.13       31.47      3.10 o 
  -5  -2  12        1.12        4.56      2.20 o 
  -4  -2  12       15.67       14.30      2.84 o 
  -3  -2  12        6.89       11.15      2.54 o 
  -2  -2  12        0.47        2.10      2.04 o 
  -1  -2  12       33.47       36.00      5.58 o 
   0  -2  12        2.53        5.34      2.04 o 
   1  -2  12       14.16       21.89      2.61 o 
   2  -2  12        2.64        1.84      2.92 o 
   3  -2  12        0.03        2.08      1.64 o 
   4  -2  12        0.49        0.21      1.60 o 
   5  -2  12       23.66       26.63      3.10 o 
  -6  -1  12       12.16       12.74      5.63 o 
  -5  -1  12        3.69        2.74      2.13 o 
  -4  -1  12       53.85       38.69      3.88 o 
  -3  -1  12        3.66        3.32      2.01 o 
  -2  -1  12        3.84        4.95      3.47 o 
  -1  -1  12       15.03       15.66      2.65 o 
   0  -1  12        6.80        9.00      2.25 o 
   1  -1  12        4.03        5.31      1.68 o 
   2  -1  12       39.34       33.05      4.14 o 
   3  -1  12       19.97       24.44      3.48 o 
   4  -1  12       38.27       37.55      3.20 o 
   5  -1  12        1.22        1.51      1.31 o 
  -6   0  12        0.31        2.92      2.34 o 
  -5   0  12        3.15        5.14      2.23 o 
  -4   0  12       36.94       35.37      3.71 o 
  -3   0  12        2.09        6.28      2.15 o 
  -2   0  12       45.33       46.27      5.35 o 
  -1   0  12        0.00        1.12      2.56 o 
   0   0  12       19.77       20.61      3.03 o 
   1   0  12        1.48        2.27      1.35 o 
   2   0  12        7.10        5.77      1.67 o 
   3   0  12       20.19       24.81      2.64 o 
   4   0  12        4.70        5.00      1.73 o 
   5   0  12        6.77        6.66      1.28 o 
   6   0  12        7.79        6.55      1.50 o 
  -7   1  12       33.96       31.37      3.96 o 
  -6   1  12       34.46       34.88      3.93 o 
  -5   1  12        9.42        4.89      2.33 o 
  -4   1  12        3.89        4.25      2.03 o 
  -3   1  12        9.93       14.36      5.19 o 
  -2   1  12       12.72        9.90      2.33 o 
  -1   1  12        1.74        3.93      1.85 o 
   0   1  12        3.91        0.73      1.51 o 
   1   1  12       30.43       25.78      5.30 o 
   2   1  12       97.94       89.15      4.44 o 
   3   1  12       22.49       13.71      2.13 o 
   4   1  12       28.59       28.11      2.40 o 
   5   1  12       14.61       13.09      1.58 o 
   6   1  12        1.61       -0.16      1.17 o 
   7   1  12       65.21       68.89      3.02 o 
  -7   2  12        0.28        2.58      2.35 o 
  -6   2  12       10.86       12.96      3.14 o 
  -5   2  12       28.52       32.31      7.16 o 
  -4   2  12        8.32       12.87      3.74 o 
  -3   2  12        1.03        0.21      1.57 o 
  -2   2  12      341.35      338.45     20.22 o 
  -1   2  12        1.60        1.61      1.62 o 
   0   2  12      103.64      113.07     11.90 o 
   1   2  12        1.53        1.77      1.84 o 
   2   2  12        9.47        7.60      1.64 o 
   3   2  12        0.57        2.08      1.41 o 
   4   2  12       47.29       46.36      2.35 o 
   5   2  12        9.50        8.41      1.51 o 
   6   2  12        1.00        0.70      1.24 o 
   7   2  12       78.51       88.99      3.22 o 
  -7   3  12       18.28       23.79      5.30 o 
  -6   3  12       21.38       24.11      6.14 o 
  -5   3  12       43.91       43.55      4.16 o 
  -4   3  12        0.01        0.20      1.57 o 
  -3   3  12        1.56        1.45      1.52 o 
  -2   3  12      167.15      159.70      6.08 o 
  -1   3  12       40.12       36.59      3.38 o 
   0   3  12       43.86       42.51      3.50 o 
   1   3  12       35.76       41.73      3.91 o 
   2   3  12       79.88       79.84      3.50 o 
   3   3  12      116.08      114.43      5.68 o 
   4   3  12        2.36        1.02      1.05 o 
   5   3  12      101.88      113.74      3.45 o 
   6   3  12        6.70        6.41      1.51 o 
   7   3  12       65.03       62.06      3.09 o 
  -7   4  12        4.58        8.56      3.78 o 
  -6   4  12       27.23       27.43      5.31 o 
  -5   4  12        5.05        6.76      2.13 o 
  -4   4  12       30.06       33.40      3.44 o 
  -3   4  12        0.04       -1.89      1.44 o 
  -2   4  12       13.68       13.87      2.55 o 
  -1   4  12        0.39        1.56      1.63 o 
   0   4  12      140.57      142.58      6.60 o 
   1   4  12       11.51       13.95      6.80 o 
   2   4  12       26.47       29.28      2.43 o 
   3   4  12        6.40        6.39      1.53 o 
   4   4  12      108.67      109.59      8.39 o 
   5   4  12       10.73       10.20      1.56 o 
   6   4  12        0.66        0.67      1.26 o 
   7   4  12       95.46       99.07      3.60 o 
  -7   5  12        2.82        0.99      2.92 o 
  -6   5  12       18.01        8.86      3.94 o 
  -5   5  12        1.45       -0.79      2.37 o 
  -4   5  12        0.59        1.74      1.64 o 
  -3   5  12       27.47       35.19      3.33 o 
  -2   5  12       30.60       27.86      3.02 o 
  -1   5  12        6.96       13.43      4.03 o 
   0   5  12        0.50        2.24      1.64 o 
   1   5  12       18.91       15.42      2.92 o 
   2   5  12      155.67      162.64      4.85 o 
   3   5  12        2.19        1.01      1.16 o 
   4   5  12        4.34        7.00      1.38 o 
   5   5  12       35.02       34.64      2.24 o 
   6   5  12       23.39       32.31      2.33 o 
   7   5  12       53.92       53.76      3.32 o 
  -6   6  12       16.82       22.23      5.19 o 
  -5   6  12       22.99       16.58      4.25 o 
  -4   6  12        4.23        0.44      2.66 o 
  -3   6  12        8.08        5.55      1.99 o 
  -2   6  12        5.61        4.30      1.87 o 
  -1   6  12       24.86       23.90      2.83 o 
   0   6  12        2.12        4.49      1.39 o 
   1   6  12       27.02       34.01      2.54 o 
   2   6  12       18.13       15.75      2.06 o 
   3   6  12       88.40       82.62      3.14 o 
   4   6  12      404.38      423.98      6.53 o 
   5   6  12        3.95        4.19      1.34 o 
   6   6  12        0.01       -1.76      1.37 o 
   7   6  12        6.58        5.55      1.83 o 
  -6   7  12       32.82       23.06      5.41 o 
  -5   7  12       24.04       29.64      5.48 o 
  -4   7  12        6.33        2.57      2.99 o 
  -3   7  12       30.46       28.33      5.03 o 
  -2   7  12        5.56       10.77      2.29 o 
  -1   7  12       34.48       23.92      2.88 o 
   0   7  12        8.92        8.45      1.57 o 
   1   7  12        5.82        6.02      1.58 o 
   2   7  12       60.88       63.05      2.74 o 
   3   7  12        0.02        0.82      1.15 o 
   4   7  12       57.80       58.86      2.63 o 
   5   7  12        6.12        8.13      1.79 o 
   6   7  12       45.90       41.83      3.96 o 
   7   7  12       59.61       59.96      3.53 o 
  -6   8  12        0.23        1.61      3.09 o 
  -5   8  12        0.28        1.59      3.21 o 
  -4   8  12        0.05        1.89      2.82 o 
  -3   8  12        0.21       -0.42      2.59 o 
  -2   8  12        4.73        2.50      2.81 o 
  -1   8  12       98.48       92.91      5.19 o 
   0   8  12       41.62       51.93      4.54 o 
   1   8  12       13.26       13.33      1.95 o 
   2   8  12        0.72        2.45      1.23 o 
   3   8  12       26.21       34.55      2.82 o 
   4   8  12      145.68      149.57      5.16 o 
   5   8  12       58.73       61.83      3.28 o 
   6   8  12        9.52       13.86      2.21 o 
  -5   9  12        3.37        2.76      3.26 o 
  -4   9  12       18.14       12.55      4.29 o 
  -3   9  12       46.16       48.81      6.32 o 
  -2   9  12       69.58       84.66      7.04 o 
  -1   9  12        0.89        2.56      3.43 o 
   0   9  12       24.14       21.28      2.82 o 
   1   9  12       25.00       30.42      2.88 o 
   2   9  12        7.69       10.85      1.94 o 
   3   9  12       11.81       11.60      2.10 o 
   4   9  12        2.61        1.07      1.61 o 
   5   9  12        6.36        8.36      1.89 o 
   6   9  12       43.02       37.57      3.55 o 
  -4  10  12        2.64        4.37      3.62 o 
  -3  10  12       53.74       51.31      6.51 o 
  -2  10  12        7.40        5.86      2.33 o 
  -1  10  12      102.13      122.77      5.64 o 
   0  10  12       87.30       92.77      4.96 o 
   1  10  12       49.38       55.89      4.23 o 
   2  10  12       18.86       13.09      2.94 o 
   3  10  12       80.02       94.69      4.29 o 
   4  10  12        0.37       -1.13      1.53 o 
   5  10  12       49.50       51.89      4.40 o 
  -3  11  12       80.96       75.90      7.66 o 
  -2  11  12      123.14      140.55     15.17 o 
  -1  11  12       10.97        9.40      3.25 o 
   0  11  12        0.13        3.53      2.69 o 
   1  11  12       22.34       33.44      3.53 o 
   2  11  12       68.17       75.47      6.91 o 
   3  11  12       64.47       59.74      4.13 o 
   4  11  12       97.67      118.51      5.04 o 
   0  12  12       26.02       31.70      5.27 o 
   1  12  12       23.08       28.13      3.42 o 
  -3  -2  13        1.08        3.41      2.44 o 
  -2  -2  13        7.38       11.02      2.61 o 
  -1  -2  13       12.05       12.22      2.74 o 
   0  -2  13       14.93       15.53      2.87 o 
   1  -2  13        2.30        5.84      1.90 o 
   2  -2  13        6.64        8.08      2.12 o 
   3  -2  13       22.64       26.77      3.01 o 
  -4  -1  13       29.98       41.81      4.27 o 
  -3  -1  13       10.24       12.23      3.61 o 
  -2  -1  13        1.93        3.97      3.15 o 
  -1  -1  13       22.37       24.37      3.38 o 
   0  -1  13        9.94       10.55      4.48 o 
   1  -1  13        4.60       10.45      2.50 o 
   2  -1  13        8.41       12.72      2.62 o 
   3  -1  13       40.49       60.02      3.86 o 
   4  -1  13        2.50        4.13      1.83 o 
  -5   0  13        0.01        3.84      2.26 o 
  -4   0  13      160.72      150.39      6.63 o 
  -3   0  13       19.71       30.72      3.71 o 
  -2   0  13       42.29       47.81      4.20 o 
  -1   0  13       11.67       14.29      2.70 o 
   0   0  13        4.47        1.30      1.77 o 
   1   0  13       10.06       10.30      2.41 o 
   2   0  13        1.83        1.60      1.50 o 
   3   0  13       31.33       39.36      3.28 o 
   4   0  13        1.47        1.94      1.69 o 
   5   0  13        0.32        0.32      1.67 o 
  -5   1  13        2.51        1.22      3.45 o 
  -4   1  13      197.53      208.97     10.82 o 
  -3   1  13        0.10        0.41      1.78 o 
  -2   1  13        9.37        7.66      2.31 o 
  -1   1  13       49.06       49.56      4.16 o 
   0   1  13        3.38        1.02      1.75 o 
   1   1  13        2.20        3.56      2.22 o 
   2   1  13        0.26        1.38      1.35 o 
   3   1  13       66.10       78.04      4.04 o 
   4   1  13       72.40       73.13      4.09 o 
   5   1  13       72.46       89.55      9.81 o 
  -6   2  13        9.10        6.37      2.60 o 
  -5   2  13        3.92        3.32      2.31 o 
  -4   2  13       11.46       20.03      3.16 o 
  -3   2  13       45.59       45.61      5.91 o 
  -2   2  13      131.46      123.96      6.34 o 
  -1   2  13       14.51        9.82      4.03 o 
   0   2  13        5.18        5.71      3.92 o 
   1   2  13        3.63        2.64      1.77 o 
   2   2  13       40.55       30.95      5.53 o 
   3   2  13       65.60       75.74      3.82 o 
   4   2  13       11.34       16.06      4.27 o 
   5   2  13        2.12        0.84      1.42 o 
   6   2  13       24.24       22.57      2.27 o 
  -6   3  13        9.27       13.02      2.98 o 
  -5   3  13        0.30        5.03      2.82 o 
  -4   3  13        1.23        3.06      2.10 o 
  -3   3  13       20.71       23.93      4.76 o 
  -2   3  13        4.89        2.05      1.80 o 
  -1   3  13        1.69        2.89      1.85 o 
   0   3  13       14.15       15.79      3.94 o 
   1   3  13        0.09        0.19      1.74 o 
   2   3  13        0.15        2.14      1.81 o 
   3   3  13        2.98       -0.60      1.82 o 
   4   3  13       58.02       52.58      3.44 o 
   5   3  13      140.24      145.23      4.00 o 
   6   3  13       10.97        8.75      1.77 o 
  -6   4  13        8.66       10.54      4.30 o 
  -5   4  13       20.59       25.83      4.56 o 
  -4   4  13       11.99       14.76      2.80 o 
  -3   4  13       35.67       34.79      3.62 o 
  -2   4  13       64.45       55.15      4.16 o 
  -1   4  13       43.82       37.49      3.66 o 
   0   4  13        0.41        0.86      1.58 o 
   1   4  13       84.39       76.63      4.57 o 
   2   4  13      166.88      144.96      6.15 o 
   3   4  13       67.30       68.87      5.10 o 
   4   4  13        5.22        4.21      3.14 o 
   5   4  13        0.57        0.63      1.42 o 
   6   4  13       23.32       26.46      2.81 o 
  -6   5  13       27.01       24.23      5.30 o 
  -5   5  13       18.22       23.72      5.03 o 
  -4   5  13        4.39        5.07      2.15 o 
  -3   5  13       19.64       18.35      2.90 o 
  -2   5  13      119.12      111.25      8.34 o 
  -1   5  13        0.71        2.62      3.13 o 
   0   5  13       15.66       13.19      2.58 o 
   1   5  13       12.90       17.74      2.85 o 
   2   5  13       50.07       53.65      4.80 o 
   3   5  13       64.70       66.71      3.60 o 
   4   5  13       19.32       23.91      2.59 o 
   5   5  13       22.08       20.67      2.25 o 
   6   5  13        8.69        8.64      1.89 o 
  -6   6  13        2.59        1.90      3.18 o 
  -5   6  13        3.47        1.90      3.29 o 
  -4   6  13       14.73       13.40      4.24 o 
  -3   6  13       42.47       37.31     13.45 o 
  -2   6  13      108.86      105.12      5.30 o 
  -1   6  13       87.57       87.09      4.72 o 
   0   6  13        2.62        2.99      1.91 o 
   1   6  13       29.68       29.28      3.79 o 
   2   6  13       33.66       39.81      2.90 o 
   3   6  13      223.19      245.37      6.45 o 
   4   6  13       17.13       13.81      1.92 o 
   5   6  13        1.24        1.45      1.36 o 
   6   6  13       57.70       60.92      3.45 o 
  -5   7  13        5.90        7.62      3.97 o 
  -4   7  13        2.26        3.26      3.01 o 
  -3   7  13        6.52        8.51      3.71 o 
  -2   7  13       77.02       73.16     11.79 o 
  -1   7  13       11.60       12.24      2.53 o 
   0   7  13       51.83       46.44      3.85 o 
   1   7  13        2.19        1.50      1.43 o 
   2   7  13        1.02       -0.13      1.39 o 
   3   7  13       23.54       26.09      2.59 o 
   4   7  13       41.09       39.11      2.63 o 
   5   7  13        6.15        8.24      2.02 o 
   6   7  13        2.08        3.29      2.09 o 
  -5   8  13        2.41        1.49      3.37 o 
  -4   8  13        1.08       -0.49      2.69 o 
  -3   8  13       55.61       47.09      6.36 o 
  -2   8  13       79.06       84.02      7.53 o 
  -1   8  13       31.48       35.97      3.52 o 
   0   8  13        4.98        4.72      1.56 o 
   1   8  13       13.18       16.67      3.09 o 
   2   8  13       67.28       83.64      3.86 o 
   3   8  13        6.09        5.94      1.58 o 
   4   8  13       13.79       12.32      3.52 o 
   5   8  13       28.57       25.32      3.40 o 
  -4   9  13        6.19       11.26      4.19 o 
  -3   9  13        5.69        8.13      3.78 o 
  -2   9  13        3.94        2.80      2.96 o 
  -1   9  13       25.78       26.47      4.91 o 
   0   9  13      142.05      148.87     16.94 o 
   1   9  13       29.85       40.50      3.06 o 
   2   9  13      187.04      209.79      7.60 o 
   3   9  13       64.61       60.16      4.84 o 
   4   9  13      404.75      422.54      9.21 o 
   5   9  13        2.92        1.01      1.81 o 
  -3  10  13      142.10      162.55     10.27 o 
  -2  10  13       34.09       33.89      5.67 o 
  -1  10  13        1.45        5.72      5.05 o 
   0  10  13       12.08       11.01      4.38 o 
   1  10  13        6.04       16.80      3.82 o 
   2  10  13      277.14      307.96      9.41 o 
   3  10  13        3.68        7.78      2.09 o 
   4  10  13       31.44       28.36      3.17 o 
  -1  11  13       24.86       23.14      4.53 o 
   0  11  13       63.17       75.13      7.06 o 
   1  11  13        3.87        4.74      2.89 o 
   2  11  13       45.99       48.54      6.06 o 
  -1  -1  14        6.14       15.81      2.99 o 
   0  -1  14        5.13        5.08      3.81 o 
   1  -1  14        3.81        5.99      2.30 o 
  -3   0  14       12.44       12.01      2.82 o 
  -2   0  14        8.48       10.16      2.72 o 
  -1   0  14       15.91       15.75      3.01 o 
   0   0  14       10.74       13.29      2.71 o 
   1   0  14       25.12       35.49      3.94 o 
   2   0  14        0.00        1.75      1.93 o 
   3   0  14        0.02        2.24      1.73 o 
  -4   1  14        0.93        3.07      2.29 o 
  -3   1  14        9.77       15.21      3.02 o 
  -2   1  14        0.47        4.12      3.81 o 
  -1   1  14        0.53        3.16      1.96 o 
   0   1  14        1.15        1.91      1.92 o 
   1   1  14        0.12        0.23      1.71 o 
   2   1  14       35.31       40.77      4.19 o 
   3   1  14        0.11        3.03      2.01 o 
   4   1  14       20.01       28.00      3.09 o 
  -4   2  14       22.39       21.38      5.25 o 
  -3   2  14        2.78        7.61      2.38 o 
  -2   2  14       26.53       33.14      5.27 o 
  -1   2  14       10.50       12.20      5.53 o 
   0   2  14        3.84        5.19      2.22 o 
   1   2  14        1.33        4.56      2.21 o 
   2   2  14        0.05        2.33      1.99 o 
   3   2  14       10.39       10.79      2.65 o 
   4   2  14        2.67        4.87      1.82 o 
  -4   3  14       30.19       26.41      8.34 o 
  -3   3  14        4.13        3.94      3.27 o 
  -2   3  14        7.00       12.18      2.73 o 
  -1   3  14        6.67        6.74      2.24 o 
   0   3  14        5.20        6.31      2.31 o 
   1   3  14        4.23        6.19      2.39 o 
   2   3  14       42.20       34.57      3.86 o 
   3   3  14        3.09        6.64      2.29 o 
   4   3  14        3.89        3.11      2.19 o 
   5   3  14       10.30        5.77      2.52 o 
  -5   4  14       13.59       18.42      4.14 o 
  -4   4  14       12.23       12.50      2.90 o 
  -3   4  14       16.87       17.87      3.15 o 
  -2   4  14       32.62       32.06      3.69 o 
  -1   4  14        0.07        1.30      1.93 o 
   0   4  14       25.94       19.77      3.18 o 
   1   4  14        4.35        1.69      2.46 o 
   2   4  14        6.64        9.16      2.97 o 
   3   4  14        0.02        2.87      2.14 o 
   4   4  14        4.03        2.81      2.14 o 
   5   4  14       11.16       11.62      2.27 o 
  -4   5  14        0.02        3.03      2.06 o 
  -3   5  14        4.04        6.83      2.35 o 
  -2   5  14       37.86       34.86      3.76 o 
  -1   5  14       40.44       40.04      3.94 o 
   0   5  14        6.66        3.41      2.63 o 
   1   5  14       23.86       28.18      4.49 o 
   2   5  14       33.51       30.19      4.99 o 
   3   5  14        7.37        6.49      2.42 o 
   4   5  14        0.01        2.94      2.09 o 
   5   5  14       52.23       49.33      7.70 o 
  -4   6  14       38.63       21.13      4.98 o 
  -3   6  14       19.58       24.33      3.41 o 
  -2   6  14       28.97       27.07      3.83 o 
  -1   6  14        5.70        5.28      2.19 o 
   0   6  14        2.20        1.96      1.96 o 
   1   6  14        0.06        1.67      1.82 o 
   2   6  14       67.98       66.13      9.23 o 
   3   6  14        4.97        4.10      1.78 o 
   4   6  14       53.51       69.31      4.00 o 
   5   6  14       21.38       19.11      3.05 o 
  -4   7  14        4.42        4.81      3.67 o 
  -3   7  14        6.01        3.89      3.65 o 
  -2   7  14       36.21       24.69      3.41 o 
  -1   7  14       44.23       41.71      4.99 o 
   0   7  14        1.01        0.62      1.93 o 
   1   7  14        4.57        4.97      2.11 o 
   2   7  14       69.20       80.80      4.99 o 
   3   7  14        0.99        0.76      1.46 o 
   4   7  14        3.00        4.44      1.86 o 
   5   7  14       34.73       45.25      3.77 o 
  -3   8  14       10.02       10.34      4.06 o 
  -2   8  14       17.25       17.63      4.60 o 
  -1   8  14       19.93       22.12      5.38 o 
   0   8  14      180.22      211.97      7.69 o 
   1   8  14        8.91        6.60      2.40 o 
   2   8  14        1.23        2.74      1.69 o 
   3   8  14      110.46      128.36      4.99 o 
   4   8  14      161.16      169.97      7.29 o 
  -2   9  14       11.42        6.17      3.65 o 
  -1   9  14        3.82        4.11      3.26 o 
   0   9  14       13.01       14.10      4.26 o 
   1   9  14        4.47        6.77      1.99 o 
   2   9  14        0.02        0.82      1.91 o 
   3   9  14        0.21        4.37      2.43 o 
   0  10  14       80.44       90.85      7.80 o 
   1  10  14        5.64       10.77      3.48 o 
  -1   2  15        0.55        7.13      3.00 o 
   0   2  15        0.09        4.19      2.23 o 
   1   2  15       28.10       28.13      3.90 o 
  -2   3  15       34.38       31.80      3.96 o 
  -1   3  15        6.63       12.64      2.76 o 
   0   3  15        3.96        5.41      2.46 o 
   1   3  15        9.52        9.84      2.66 o 
   2   3  15       15.30       15.84      3.22 o 
  -2   4  15        8.07        5.20      2.49 o 
  -1   4  15       24.50       24.01      3.66 o 
   0   4  15       15.83       18.47      3.23 o 
   1   4  15       22.20       22.49      4.32 o 
   2   4  15        9.57       12.13      2.95 o 
   3   4  15       24.88       21.46      3.56 o 
  -3   5  15        6.26       10.49      2.88 o 
  -2   5  15       36.52       38.68      4.19 o 
  -1   5  15        5.09        4.38      2.27 o 
   0   5  15       47.52       56.55      4.80 o 
   1   5  15       13.67       13.49      2.93 o 
   2   5  15        2.68        1.84      2.20 o 
   3   5  15        2.90        4.46      2.38 o 
  -2   6  15       46.22       41.17      4.32 o 
  -1   6  15        1.85        1.75      2.02 o 
   0   6  15        0.14        4.75      2.37 o 
   1   6  15       97.07       91.21      5.60 o 
   2   6  15       59.81       62.84      6.02 o 
   3   6  15       38.02       50.30      4.63 o 
  -2   7  15       13.90       15.10      4.34 o 
  -1   7  15        0.58        1.40      2.16 o 
   0   7  15        0.92        1.69      2.19 o 
   1   7  15        1.49        4.15      2.36 o 
   2   7  15        5.35        3.79      2.43 o 
  -1   8  15        0.62        4.57      3.23 o 
   0   8  15       40.18       33.01      3.96 o 
   1   8  15       16.05       12.44      2.96 o 
                                                 
